# Supplementary material for: Direct RNA sequencing mediated identification of mRNA localized in protrusions of human MDA-MB-231 metastatic breast cancer cells
Source: J Mol Signal. 2013 Sep 1;8:9. doi: 10.1186/1750-2187-8-9 (PMC3844448; doi:10.1186/1750-2187-8-9)
Supplement: Additional file 2: Table S2 — MDA-MB-231 boyden chamber DRS. [file 1750-2187-8-9-S2.xlsx]

## Sheet: Ark1
MDA-MB-231 boyden chamber DRS
Chromosome	Orientation	position1	position2	accession number	name		tags CF	tpm CF	tags PF	tpm PF	Localization ratio (tpm PF)/(tpm CF)
1	-	152219751	152221751	NM_002870	RAB13		12	12.0699	385	303.087	25.1111		Sequence tags in CF = 994212
1	-	154904179	154906179	NM_006617	NES		7	7.04075	214	168.469	23.9277		Sequence tags in PF = 1270262
22	+	40423086	40425086	NM_001142964	C22orf46		9	9.0524	170	133.831	14.784
2	-	201949174	201951174	NM_015049	TRAK2		57	57.3318	670	527.45	9.19995		Sequence tag number cut off value for both CF and PF of the presented mRNA < 5
20	+	32763898	32765898	NM_021202	TP53INP2		14	14.0815	153	120.448	8.5536		The number of DRS identified mRNA with a cut of value = or > 5 in both CF and PF = 8195
10	+	31857748	31859748	NM_001128128	ZEB1		39	39.227	419	329.853	8.40882		Sequence tag numbers from DRS converted to transcripts per million total sequence reads (tpm)
10	-	105342773	105344773	NM_014631	SH3PXD2A		56	56.326	578	455.024	8.0784
7	+	30167906	30169906	NM_152793	C7orf41		5	5.02911	51	40.1492	7.98336
17	-	6294306	6296306	NM_001165966	PITPNM3		12	12.0699	115	90.5325	7.50071
5	+	148619192	148621192	NM_014945	ABLIM3		28	28.163	267	210.193	7.46344
16	-	65311299	65313299	NM_006141	DYNC1LI2		34	34.1979	309	243.257	7.1132
7	+	1548205	1550205	NM_002360	MAFK		21	21.1223	188	148.001	7.00687
14	+	54328783	54330783	NM_001161576	SAMD4A		69	69.4017	594	467.62	6.73788
20	-	3711497	3713497	NM_001810	CENPB		29	29.1688	242	190.512	6.53135
5	+	139487575	139489575	NM_001007189	C5orf53		30	30.1747	234	184.214	6.10492
6	-	30616133	30618133	NM_005275	GNL1		11	11.064	79	62.1919	5.62108
9	+	99817045	99819045	NM_006401	ANP32B		94	94.5472	669	526.663	5.57037
3	+	42683076	42685076	NM_145166	ZBTB47		12	12.0699	84	66.1281	5.47878
13	+	20620224	20622224	NM_005870	SAP18		43	43.2503	291	229.087	5.29676
7	-	29651062	29653062	NR_024278	LOC646762		7	7.04075	47	37.0002	5.25515
12	-	40760914	40762914	NM_001099650	GXYLT1		5	5.02911	33	25.9789	5.16571
7	-	2256930	2258930	NM_013321	SNX8		56	56.326	363	285.768	5.07346
19	-	54031165	54033165	NM_020904	PLEKHA4		5	5.02911	32	25.1917	5.00917
2	+	159245186	159247186	NM_003628	PKP4		18	18.1048	113	88.958	4.91351
1	+	899347	901347	NM_001160184	PLEKHN1		9	9.0524	54	42.5109	4.6961
4	+	170085183	170087183	NM_001166110	PALLD		61	61.3551	360	283.406	4.61911
10	+	5489426	5491426	NM_005863	NET1		337	338.962	1967	1548.5	4.56836
17	-	1551833	1553833	NM_001164407	TLCD2		6	6.03493	34	26.7661	4.4352
17	-	4520427	4522427	NM_014389	PELP1		9	9.0524	51	40.1492	4.4352
8	-	145060308	145062308	NM_201379	PLEC		30	30.1747	170	133.831	4.4352
14	+	22849808	22851808	NM_004050	BCL2L2		79	79.4599	447	351.896	4.4286
1	+	20849591	20851591	NM_032409	PINK1		178	179.036	996	784.09	4.37951
14	+	105016545	105018545	NM_001312	CRIP2		42	42.2445	235	185.001	4.3793
2	+	54741949	54743949	NM_178313	SPTBN1		6	6.03493	33	25.9789	4.30475
3	+	33163269	33165269	NM_006371	CRTAP		8	8.04657	43	33.8513	4.20692
11	+	69907150	69909150	NM_003626	PPFIA1		86	86.5007	446	351.109	4.05903
17	-	77417885	77419885	NM_001185078	ARHGDIA		40	40.2329	207	162.959	4.05038
22	-	34331756	34333756	NM_203378	MB		6	6.03493	31	24.4044	4.04386
9	+	33788229	33790229	NM_007343	PRSS3		40	40.2329	206	162.171	4.03082
12	-	107562015	107564015	NM_014325	CORO1C		84	84.489	420	330.64	3.91341
5	+	180594414	180596414	NM_033549	TRIM41		22	22.1281	106	83.4474	3.77111
9	+	85447865	85449865	NM_001001551	C9orf103		5	5.02911	24	18.8937	3.75688
11	+	116660614	116662614	NM_207343	RNF214		7	7.04075	32	25.1917	3.57798
11	+	73050512	73052512	NM_001130036	PLEKHB1		9	9.0524	41	32.2768	3.56555
19	+	60589899	60591899	NM_001136137	RPL28		1320	1327.68	5881	4629.75	3.48709
3	-	12850443	12852443	NM_001007073	RPL32		5	5.02911	22	17.3193	3.4438
20	+	61622968	61624968	NM_024299	PPDPF		69	69.4017	302	237.746	3.42565
19	+	18340763	18342763	NM_017712	PGPEP1		51	51.2969	222	174.767	3.40697
16	+	2028028	2030028	NM_001130012	SLC9A3R2		235	236.368	1019	802.197	3.39385
1	+	44168418	44170418	NM_174971	ST3GAL3		7	7.04075	30	23.6172	3.35435
17	+	44296228	44298228	NM_005831	CALCOCO2		11	11.064	47	37.0002	3.34419
16	+	29823878	29825878	NM_181718	ASPHD1		12	12.0699	51	40.1492	3.3264
5	+	150387747	150389747	NM_002084	GPX3		77	77.4483	326	256.64	3.3137
19	+	45788145	45790145	NM_138392	SHKBP1		27	27.1572	114	89.7453	3.30466
16	-	4343543	4345543	NM_024535	CORO7		5	5.02911	21	16.532	3.28727
2	+	101876584	101878584	NM_004834	MAP4K4		20	20.1164	83	65.3409	3.24813
12	-	542722	544722	NM_016533	NINJ2		8	8.04657	33	25.9789	3.22857
7	-	149665339	149667339	NM_002889	RARRES2		16	16.0931	66	51.9578	3.22857
9	+	129965028	129967028	NM_024112	C9orf16		80	80.4657	330	259.789	3.22857
22	-	34951200	34953200	NM_145637	APOL2		16	16.0931	65	51.1705	3.17965
13	+	43365068	43367068	NM_001128303	C13orf31		21	21.1223	85	66.9153	3.168
19	+	17834118	17836118	NR_001593	RPL18AP3		6	6.03493	24	18.8937	3.13073
9	+	103364447	103366447	NM_019592	RNF20		10	10.0582	40	31.4896	3.13073
17	+	53521617	53523617	NM_080677	DYNLL2		43	43.2503	170	133.831	3.09433
X	+	54487456	54489456	NM_058163	TSR2		38	38.2212	149	117.299	3.06894
19	+	7617759	7619759	NM_001127396	STXBP2		52	52.3027	202	159.022	3.04042
16	-	23381363	23383363	NM_015044	GGA2		8	8.04657	31	24.4044	3.0329
12	+	27003946	27005946	NM_001171888	FGFR1OP2		7	7.04075	27	21.2555	3.01892
9	+	132365482	132367482	NM_054012	ASS1		7	7.04075	27	21.2555	3.01892
3	-	47866183	47868183	NM_002375	MAP4		179	180.042	689	542.408	3.01267
20	+	32610810	32612810	NM_181509	MAP1LC3A		12	12.0699	46	36.213	3.00028
22	-	18680760	18682760	NM_033257	DGCR6L		12	12.0699	46	36.213	3.00028
19	+	17984911	17986911	NM_015683	ARRDC2		48	48.2794	182	143.278	2.96767
19	+	1194824	1196824	NM_001687	ATP5D		70	70.4075	265	208.618	2.96301
1	-	146469265	146471265	NM_015383	NBPF14		30	30.1747	111	87.3835	2.89593
19	+	7888980	7890980	NM_001195259	LOC645781		9	9.0524	33	25.9789	2.86984
19	+	1056787	1058787	NM_002085	GPX4		330	331.921	1204	947.836	2.85561
19	-	10085689	10087689	NM_003755	EIF3G		213	214.24	771	606.961	2.83309
20	+	34610640	34612640	NM_181526	MYL9		44	44.2562	159	125.171	2.82833
12	-	103033987	103035987	NM_006166	NFYB		5	5.02911	18	14.1703	2.81766
8	+	22506755	22508755	NM_021630	PDLIM2		5	5.02911	18	14.1703	2.81766
1	+	26479600	26481600	NM_031286	SH3BGRL3		654	657.807	2354	1853.16	2.81718
19	+	1390492	1392492	NM_001018	RPS15		63	63.3668	226	177.916	2.80772
X	+	70239109	70241109	NM_001170931	FOXO4		9	9.0524	32	25.1917	2.78287
10	+	126291700	126293700	NM_001167880	LHPP		18	18.1048	64	50.3833	2.78287
15	+	39906345	39908345	NM_014994	MAPKBP1		11	11.064	39	30.7023	2.77497
5	-	140873771	140875771	NM_001079812	DIAPH1		61	61.3551	216	170.044	2.77147
19	-	47582010	47584010	NM_032488	CNFN		6	6.03493	21	16.532	2.73939
7	+	73457209	73459209	NM_032421	CLIP2		6	6.03493	21	16.532	2.73939
5	-	176815219	176817219	NM_004395	DBN1		70	70.4075	244	192.086	2.72821
16	-	1951062	1953062	NM_002952	RPS2		231	232.345	802	631.366	2.71737
19	+	17914794	17916794	NM_001136203	CCDC124		34	34.1979	117	92.107	2.69335
1	+	36161486	36163486	NM_012199	EIF2C1		5	5.02911	17	13.3831	2.66112
19	+	2763599	2765599	NM_003249	THOP1		8	8.04657	27	21.2555	2.64155
20	-	1299359	1301359	NM_054014	FKBP1A		16	16.0931	54	42.5109	2.64155
11	+	63757329	63759329	NM_005528	DNAJC4		19	19.1106	64	50.3833	2.6364
9	-	112674874	112676874	NM_057159	LPAR1		58	58.3377	195	153.512	2.63143
19	-	11134942	11136942	NM_015493	KANK2		117	117.681	392	308.598	2.62232
6	+	151720390	151722390	NM_144497	AKAP12		6	6.03493	20	15.7448	2.60894
9	-	34387181	34389181	NM_001184942	C9orf25		12	12.0699	40	31.4896	2.60894
11	-	62082648	62084648	NM_001404	EEF1G		21	21.1223	70	55.1067	2.60894
20	-	2586040	2588040	NM_174855	IDH3B		69	69.4017	230	181.065	2.60894
22	-	17542093	17544093	NM_005984	SLC25A1		144	144.838	479	377.088	2.60351
11	+	69177423	69179423	NM_053056	CCND1		448	450.608	1487	1170.62	2.59788
X	-	152703414	152705414	NM_174869	IDH3G		41	41.2387	136	107.065	2.59622
12	+	6749379	6751379	NM_002824	PTMS		291	292.694	965	759.686	2.59549
3	-	51976565	51978565	NR_027476	ABHD14B		26	26.1514	86	67.7026	2.58887
11	-	73362363	73364363	NM_003355	UCP2		17	17.099	56	44.0854	2.57825
19	+	4393394	4395394	NM_005483	CHAF1A		7	7.04075	23	18.1065	2.57167
21	-	46404489	46406489	NM_001142854	C21orf56		7	7.04075	23	18.1065	2.57167
12	+	129925779	129927779	NM_006325	RAN		11	11.064	36	28.3406	2.56151
20	+	30385472	30387472	NM_004798	KIF3B		63	63.3668	206	162.171	2.55925
19	+	54693756	54695756	NM_001015	RPS11		1120	1126.52	3659	2880.51	2.557
19	-	18502567	18504567	NM_012181	FKBP8		334	335.944	1091	858.878	2.55661
3	-	185458696	185460696	NM_033259	CAMK2N2		12	12.0699	39	30.7023	2.54372
21	-	42654459	42656459	NM_003225	TFF1		21	21.1223	68	53.5323	2.5344
7	+	150450658	150452658	NM_001042535	AGAP3		13	13.0757	42	33.064	2.52867
X	+	102750511	102752511	NM_032926	TCEAL3		53	53.3085	171	134.618	2.52526
2	-	27856769	27858769	NM_022128	RBKS		14	14.0815	45	35.4258	2.51577
7	+	100049936	100051936	NM_023948	MOSPD3		14	14.0815	45	35.4258	2.51577
19	-	7894380	7896380	NM_206833	CTXN1		38	38.2212	122	96.0432	2.51282
5	-	40866186	40868186	NM_000997	RPL37		5	5.02911	16	12.5958	2.50458
4	+	3011272	3013272	NM_001004057	GRK4		5	5.02911	16	12.5958	2.50458
17	-	3511937	3513937	NM_014604	TAX1BP3		126	126.734	403	317.257	2.50334
5	+	71540153	71542153	NM_005909	MAP1B		224	225.304	716	563.663	2.50179
1	-	158153526	158155526	NM_003564	TAGLN2		530	533.085	1693	1332.8	2.50015
X	-	80254855	80256855	NM_030763	HMGN5		16	16.0931	51	40.1492	2.4948
17	-	7773387	7775387	NM_021210	TRAPPC1		136	136.792	433	340.875	2.49192
6	+	10838348	10840348	NM_016462	TMEM14C		6	6.03493	19	14.9575	2.47849
1	-	71640212	71642212	NM_173808	NEGR1		6	6.03493	19	14.9575	2.47849
3	-	52532424	52534424	NM_022908	NT5DC2		85	85.4948	269	211.767	2.47696
11	-	17765171	17767171	NM_012139	SERGEF		25	25.1455	79	62.1919	2.47328
9	-	122670673	122672673	NM_001009936	PHF19		26	26.1514	82	64.5536	2.46846
14	-	67186618	67188618	NM_006370	VTI1B		20	20.1164	63	49.5961	2.46545
20	+	62173144	62175144	NM_003195	TCEA2		34	34.1979	107	84.2346	2.46315
17	+	4570544	4572544	NM_199004	ARRB2		7	7.04075	22	17.3193	2.45986
11	+	10856399	10858399	NR_034137	LOC729013		35	35.2038	110	86.5963	2.45986
X	-	153411799	153413799	NM_000402	G6PD		74	74.4308	232	182.639	2.45382
11	-	72142421	72144421	NM_006645	STARD10		15	15.0873	47	37.0002	2.45241
11	-	65406786	65408786	NM_198897	FIBP		205	206.193	642	505.408	2.45113
1	+	2105694	2107694	NM_002744	PRKCZ		8	8.04657	25	19.681	2.44588
17	+	7755800	7757800	NM_001005273	CHD3		32	32.1863	100	78.7239	2.44588
1	+	235132904	235134904	NM_000254	MTR		9	9.0524	28	22.0427	2.43501
2	-	27384863	27386863	NM_002437	MPV17		30	30.1747	93	73.2132	2.42632
12	+	50927976	50929976	NM_005556	KRT7		20	20.1164	62	48.8088	2.42632
19	+	18548270	18550270	NM_003333	UBA52		22	22.1281	68	53.5323	2.4192
9	-	115187412	115189412	NM_000031	ALAD		37	37.2154	114	89.7453	2.41151
1	-	2109847	2111847	NM_182533	C1orf86		258	259.502	794	625.068	2.40872
15	+	78264737	78266737	NM_000137	FAH		14	14.0815	43	33.8513	2.40395
2	-	27567253	27569253	NM_022823	FNDC4		14	14.0815	43	33.8513	2.40395
19	+	55128005	55130005	NM_012068	ATF5		15	15.0873	46	36.213	2.40023
X	-	71408177	71410177	NM_001007	RPS4X		693	697.034	2122	1670.52	2.39661
17	-	7155701	7157701	NM_004489	GPS2		100	100.582	305	240.108	2.38718
19	-	60334972	60336972	NM_003283	TNNT1		27	27.1572	82	64.5536	2.37704
14	+	23677016	23679016	NM_006263	PSME1		466	468.713	1411	1110.79	2.36988
1	-	199718280	199720280	NM_004078	CSRP1		236	237.374	713	561.302	2.36463
16	-	3011626	3013626	NM_017885	HCFC1R1		241	242.403	725	570.748	2.35454
17	-	37806992	37808992	NM_012232	PTRF		153	153.891	460	362.13	2.35316
9	-	129248775	129250775	NM_000976	RPL12		545	548.173	1638	1289.5	2.35236
3	-	198881655	198883655	NM_014687	KIAA0226		6	6.03493	18	14.1703	2.34805
19	-	4040319	4042319	NM_030662	MAP2K2		7	7.04075	21	16.532	2.34805
19	+	60897945	60899945	NM_013333	EPN1		8	8.04657	24	18.8937	2.34805
19	+	60845648	60847648	NM_207115	ZNF580		10	10.0582	30	23.6172	2.34805
16	-	31407313	31409313	NM_022744	C16orf58		10	10.0582	30	23.6172	2.34805
19	+	40461558	40463558	NM_207291	USF2		11	11.064	33	25.9789	2.34805
19	-	1347087	1349087	NM_000156	GAMT		17	17.099	51	40.1492	2.34805
5	-	79629672	79631672	NR_004845	LOC644936		88	88.5123	264	207.831	2.34805
20	+	32591423	32593423	NM_014183	DYNLRB1		146	146.85	438	344.811	2.34805
19	+	54160948	54162948	NM_000146	FTL		4922	4950.65	14745	11607.8	2.34471
19	-	48802215	48804215	NM_182498	ZNF428		177	178.03	526	414.088	2.32594
16	-	87244848	87246848	NM_002461	MVD		91	91.5298	270	212.555	2.32225
11	-	56822678	56824678	NM_033396	TNKS1BP1		28	28.163	83	65.3409	2.32009
16	-	1338241	1340241	NM_001001410	C16orf42		38	38.2212	112	88.1708	2.30685
22	-	29829762	29831762	NM_080430	SELM		74	74.4308	218	171.618	2.30574
19	+	41332095	41334095	NM_001749	CAPNS1		1001	1006.83	2948	2320.78	2.30504
19	+	7490911	7492911	NM_018083	ZNF358		63	63.3668	185	145.639	2.29835
5	-	180595533	180597533	NM_006098	GNB2L1		950	955.531	2775	2184.59	2.28626
16	+	66253182	66255182	NM_016948	PARD6A		12	12.0699	35	27.5534	2.28282
19	-	6390074	6392074	NM_024103	SLC25A23		35	35.2038	102	80.2984	2.28096
12	+	6516797	6518797	NM_002046	GAPDH		3477	3497.24	10060	7919.63	2.26453
2	+	71766401	71768401	NM_001130977	DYSF		9	9.0524	26	20.4682	2.26108
14	-	20627044	20629044	NM_016423	ZNF219		9	9.0524	26	20.4682	2.26108
9	-	96404237	96406237	NM_000507	FBP1		27	27.1572	78	61.4047	2.26108
12	-	51986506	51988506	NM_015665	AAAS		8	8.04657	23	18.1065	2.25021
11	+	65115692	65117692	NM_001099409	EHBP1L1		45	45.262	129	101.554	2.24369
11	+	801876	803876	NM_001004	RPLP2		767	771.465	2190	1724.05	2.23478
19	+	17200028	17202028	NM_024578	OCEL1		34	34.1979	97	76.3622	2.23295
X	+	21921876	21923876	NM_004595	SMS		13	13.0757	37	29.1278	2.22764
12	+	111431100	111433100	NM_002834	PTPN11		85	85.4948	241	189.725	2.21914
12	-	119924230	119926230	NM_022895	C12orf43		6	6.03493	17	13.3831	2.2176
19	-	4274039	4276039	NM_017720	STAP2		12	12.0699	34	26.7661	2.2176
12	-	119117885	119119885	NM_053275	RPLP0		1173	1179.83	3323	2616	2.21727
5	+	175748357	175750357	NM_138820	HIGD2A		128	128.745	362	284.981	2.21352
5	-	176842000	176844000	NM_203352	PDLIM7		91	91.5298	257	202.32	2.21043
1	-	43688410	43690410	NM_031207	HYI		178	179.036	501	394.407	2.20294
19	+	17396140	17398140	NM_138401	FAM125A		97	97.5647	273	214.916	2.20281
13	-	51239131	51241131	NM_024705	DHRS12		16	16.0931	45	35.4258	2.20129
19	-	60581423	60583423	NM_001190764	LOC388564		53	53.3085	149	117.299	2.20037
15	-	68732946	68734946	NM_018003	UACA		21	21.1223	59	46.4471	2.19897
16	-	57297535	57299535	NM_002080	GOT2		30	30.1747	84	66.1281	2.19151
7	-	99835430	99837430	NM_017984	ZCWPW1		5	5.02911	14	11.0213	2.19151
19	-	45517810	45519810	NM_178830	C19orf47		5	5.02911	14	11.0213	2.19151
X	+	24477504	24479504	NM_001142386	PDK3		5	5.02911	14	11.0213	2.19151
5	+	32638942	32640942	NM_006713	SUB1		5	5.02911	14	11.0213	2.19151
13	-	19874805	19876805	NM_015974	CRYL1		20	20.1164	56	44.0854	2.19151
8	-	145984957	145986957	NM_033301	RPL8		2352	2365.69	6574	5175.31	2.18765
2	+	84986310	84988310	NM_021103	TMSB10		4415	4440.7	12335	9710.6	2.18672
11	+	66595064	66597064	NM_014578	RHOD		38	38.2212	106	83.4474	2.18327
2	+	74505390	74507390	NM_032118	WDR54		14	14.0815	39	30.7023	2.18033
8	-	101998979	102000979	NM_001135702	YWHAZ		9	9.0524	25	19.681	2.17412
16	-	28822242	28824242	NM_024816	RABEP2		9	9.0524	25	19.681	2.17412
6	-	33491296	33493296	NM_001014433	CUTA		300	301.747	832	654.983	2.17064
7	-	72491663	72493663	NM_032408	BAZ1B		13	13.0757	36	28.3406	2.16743
1	+	20816987	20818987	NM_001785	CDA		60	60.3493	166	130.682	2.16542
5	-	176870183	176872183	NM_016222	DDX41		29	29.1688	80	62.9791	2.15912
19	+	14536792	14538792	NM_138501	TECR		8	8.04657	22	17.3193	2.15238
11	+	64457526	64459526	NM_006244	PPP2R5B		8	8.04657	22	17.3193	2.15238
5	-	176848852	176850852	NM_213636	PDLIM7		8	8.04657	22	17.3193	2.15238
19	+	7834862	7836862	NM_001159944	EVI5L		12	12.0699	33	25.9789	2.15238
19	+	45993687	45995687	NM_016154	RAB4B		56	56.326	154	121.235	2.15238
11	+	64545232	64547232	NM_001667	ARL2		298	299.735	819	644.749	2.15106
10	-	135024976	135026976	NM_004092	ECHS1		230	231.339	631	496.748	2.14727
19	-	12767633	12769633	NM_005809	PRDX2		693	697.034	1898	1494.18	2.14362
3	-	52001683	52003683	NM_000992	RPL29		137	137.798	375	295.215	2.14238
20	-	1296621	1298621	NM_000801	FKBP1A		1730	1740.07	4735	3727.58	2.1422
16	+	69980843	69982843	NM_007088	CALB2		72	72.4192	197	155.086	2.14151
1	+	110004854	110006854	NM_000850	GSTM4		15	15.0873	41	32.2768	2.13933
1	-	150270605	150272605	NM_005620	S100A11		916	921.333	2503	1970.46	2.13871
8	-	145618807	145620807	NM_016208	VPS28		157	157.914	429	337.726	2.13867
11	-	521241	523241	NM_001130442	HRAS		138	138.803	376	296.002	2.13253
16	-	30031926	30033926	NM_001109891	MAPK3		72	72.4192	196	154.299	2.13064
3	+	39428036	39430036	NM_002295	RPSA		131	131.763	356	280.257	2.12698
1	-	149602403	149604403	NM_003944	SELENBP1		7	7.04075	19	14.9575	2.12442
2	+	213889947	213891947	NM_001025436	SPAG16		7	7.04075	19	14.9575	2.12442
15	-	31944719	31946719	NM_020371	AVEN		14	14.0815	38	29.9151	2.12442
11	-	63521605	63523605	NM_014067	MACROD1		38	38.2212	103	81.0856	2.12148
17	-	38419147	38421147	NM_006373	VAT1		300	301.747	813	640.025	2.12107
3	+	113177054	113179054	NM_001134437	PHLDB2		41	41.2387	111	87.3835	2.11897
19	-	3002907	3004907	NM_198970	AES		337	338.962	912	717.962	2.11812
2	+	138440484	138442484	NM_001024074	HNMT		10	10.0582	27	21.2555	2.11324
19	+	14442679	14444679	NM_002741	PKN1		96	96.5589	259	203.895	2.11161
14	+	23097623	23099623	NM_001126339	THTPA		16	16.0931	43	33.8513	2.10346
1	-	6615814	6617814	NM_018198	DNAJC11		16	16.0931	43	33.8513	2.10346
2	-	74440788	74442788	NM_001135040	DCTN1		121	121.704	325	255.853	2.10225
22	-	38037832	38039832	NM_000967	RPL3		19	19.1106	51	40.1492	2.10088
17	-	7232778	7234778	NM_020360	PLSCR3		38	38.2212	102	80.2984	2.10088
1	-	2325100	2327100	NM_153818	PEX10		25	25.1455	67	52.745	2.09759
14	-	69901965	69903965	NM_018373	SYNJ2BP		25	25.1455	67	52.745	2.09759
17	-	70369213	70371213	NM_004110	FDXR		6	6.03493	16	12.5958	2.08715
17	+	24092911	24094911	NM_178170	NEK8		6	6.03493	16	12.5958	2.08715
19	+	1447924	1449924	NM_138393	REEP6		6	6.03493	16	12.5958	2.08715
18	-	46061710	46063710	NM_014593	CXXC1		6	6.03493	16	12.5958	2.08715
1	-	868445	870445	NM_015658	NOC2L		9	9.0524	24	18.8937	2.08715
19	-	48738303	48740303	NM_006297	XRCC1		12	12.0699	32	25.1917	2.08715
11	-	67150984	67152984	NM_181843	NUDT8		12	12.0699	32	25.1917	2.08715
20	-	23302155	23304155	NM_022080	NAPB		12	12.0699	32	25.1917	2.08715
19	-	19147712	19149712	NM_001145784	LOC729991		12	12.0699	32	25.1917	2.08715
11	+	6587675	6589675	NM_004517	ILK		234	235.362	623	490.45	2.08381
16	+	2198419	2200419	NM_022372	MLST8		29	29.1688	77	60.6174	2.07816
19	+	52951135	52953135	NM_015710	GLTSCR2		169	169.984	448	352.683	2.0748
12	+	889879	891879	NM_001184985	WNK1		17	17.099	45	35.4258	2.07181
16	-	30441822	30443822	NM_024671	ZNF768		17	17.099	45	35.4258	2.07181
10	-	127466136	127468136	NM_000375	UROS		121	121.704	320	251.917	2.0699
16	+	67915447	67917447	NM_013245	VPS4A		45	45.262	119	93.6815	2.06976
17	+	40679466	40681466	NM_005892	FMNL1		42	42.2445	111	87.3835	2.06852
5	-	150459459	150461459	NM_001193544	ANXA6		207	208.205	547	430.62	2.06825
5	-	40867514	40869514	NR_002583	SNORD72		183	184.065	483	380.237	2.06577
19	-	44614686	44616686	NM_001020	RPS16		1009	1014.87	2658	2092.48	2.06181
11	+	64634756	64636756	NM_013265	C11orf2		49	49.2853	129	101.554	2.06053
5	-	122707477	122709477	NM_153223	CEP120		8	8.04657	21	16.532	2.05454
15	-	46217920	46219920	NM_016132	MYEF2		8	8.04657	21	16.532	2.05454
7	-	86791599	86793599	NR_015381	TP53TG1		8	8.04657	21	16.532	2.05454
1	-	40537749	40539749	NM_001852	COL9A2		8	8.04657	21	16.532	2.05454
2	+	127169716	127171716	NM_002101	GYPC		8	8.04657	21	16.532	2.05454
6	-	107579453	107581453	NM_020381	PDSS2		16	16.0931	42	33.064	2.05454
6	+	35545536	35547536	NM_007104	RPL10A		29	29.1688	76	59.8302	2.05117
3	+	10142874	10144874	NM_018462	C3orf10		288	289.677	754	593.578	2.04911
17	-	24229482	24231482	NM_004475	FLOT2		34	34.1979	89	70.0643	2.04879
17	-	1343620	1345620	NM_001135642	INPP5K		26	26.1514	68	53.5323	2.04702
3	+	66511041	66513041	NR_028475	SLC25A26		44	44.2562	115	90.5325	2.04565
17	+	38071550	38073550	NM_016437	TUBG2		18	18.1048	47	37.0002	2.04367
5	+	170765336	170767336	NM_001037738	NPM1		141	141.821	368	289.704	2.04275
1	-	11036235	11038235	NM_003132	SRM		51	51.2969	133	104.703	2.04111
5	-	177508071	177510071	NM_017838	NHP2		209	210.217	545	429.045	2.04097
6	-	30802489	30804489	NM_005803	FLOT1		147	147.856	383	301.513	2.03923
9	-	139460843	139462843	NM_001130969	NELF		38	38.2212	99	77.9367	2.03909
19	+	2223487	2225487	NM_004152	OAZ1		1268	1275.38	3299	2597.1	2.03633
X	-	153229093	153231093	NM_001456	FLNA		291	292.694	757	595.94	2.03605
20	-	61588809	61590809	NM_001958	EEF1A2		5	5.02911	13	10.2341	2.03497
12	+	50988214	50990214	NM_002284	KRT86		5	5.02911	13	10.2341	2.03497
10	-	100132311	100134311	NM_032709	PYROXD2		5	5.02911	13	10.2341	2.03497
17	+	36245052	36247052	NM_001195387	TMEM99		5	5.02911	13	10.2341	2.03497
12	-	51576237	51578237	NM_002273	KRT8		10	10.0582	26	20.4682	2.03497
11	-	67014814	67016814	NM_001130848	PITPNM1		10	10.0582	26	20.4682	2.03497
1	-	154760820	154762820	NM_178229	IQGAP3		10	10.0582	26	20.4682	2.03497
3	+	49732966	49734966	NM_022064	RNF123		10	10.0582	26	20.4682	2.03497
11	-	57074704	57076704	NM_198183	UBE2L6		35	35.2038	91	71.6388	2.03497
17	+	34613506	34615506	NM_000981	RPL19		841	845.896	2179	1715.39	2.0279
9	-	138953707	138955707	NM_018998	FBXW5		22	22.1281	57	44.8726	2.02786
1	-	154484638	154486638	NM_015327	SMG5		17	17.099	44	34.6385	2.02577
11	+	67559690	67561690	NM_002496	NDUFS8		113	113.658	292	229.874	2.02251
16	-	65522458	65524458	NM_016062	FAM96B		104	104.605	268	210.98	2.01691
11	-	394715	396715	NM_021805	SIGIRR		7	7.04075	18	14.1703	2.01261
9	+	98292439	98294439	NM_014282	HABP4		28	28.163	72	56.6812	2.01261
1	+	226402278	226404278	NM_000858	GUK1		567	570.301	1458	1147.79	2.01261
12	-	50964963	50966963	NM_002281	KRT81		105	105.611	269	211.767	2.00516
21	-	42603845	42605845	NM_003226	TFF3		25	25.1455	64	50.3833	2.00367
X	+	153280950	153282950	NR_000011	SNORA70		34	34.1979	87	68.4898	2.00275
11	-	828720	830720	NM_021128	POLR2L		1148	1154.68	2934	2309.76	2.00034
7	-	554359	556359	NM_002735	PRKAR1B		27	27.1572	69	54.3195	2.00019
7	+	142675344	142677344	NM_001143681	GSTK1		45	45.262	115	90.5325	2.00019
1	+	23894502	23896502	NM_000975	RPL11		2120	2132.34	5415	4262.9	1.99916
13	-	44808303	44810303	NM_003295	TPT1		112	112.652	286	225.15	1.99864
17	+	16285065	16287065	NR_027165	NCRNA00188		2725	2740.86	6952	5472.89	1.99677
7	+	101712970	101714970	NM_001913	CUX1		20	20.1164	51	40.1492	1.99584
19	-	50803497	50805497	NR_034098	EML2		31	31.1805	79	62.1919	1.99458
15	-	68929821	68931821	NM_197958	LARP6		73	73.425	186	146.426	1.99423
11	-	308672	310672	NM_021034	IFITM3		64	64.3726	163	128.32	1.99339
7	-	72885857	72887857	NM_152559	WBSCR27		11	11.064	28	22.0427	1.99228
6	-	13897998	13899998	NM_001031713	CCDC90A		77	77.4483	196	154.299	1.99228
12	-	52344210	52346210	NM_001002031	ATP5G2		198	199.153	504	396.769	1.99228
11	+	66032706	66034706	NM_005700	DPP3		46	46.2678	117	92.107	1.99074
15	-	70277423	70279423	NM_182470	PKM2		810	814.716	2059	1620.93	1.98956
2	-	27145845	27147845	NM_001134693	OST4		447	449.602	1136	894.304	1.9891
3	+	185508534	185510534	NM_002808	PSMD2		330	331.921	838	659.706	1.98754
6	-	31974372	31976372	NM_181842	ZBTB12		13	13.0757	33	25.9789	1.98681
19	-	47492024	47494024	NM_001145940	PAFAH1B3		97	97.5647	246	193.661	1.98495
15	-	72524370	72526370	NM_032907	UBL7		73	73.425	185	145.639	1.98351
2	-	27456564	27458564	NM_177983	PPM1G		45	45.262	114	89.7453	1.9828
17	-	70641938	70643938	NM_016185	HN1		276	277.607	698	549.493	1.97939
2	+	10484194	10486194	NM_002149	HPCAL1		401	403.335	1014	798.261	1.97915
17	-	44361457	44363457	NM_007241	SNF8		112	112.652	283	222.789	1.97767
17	+	32487284	32489284	NM_012138	AATF		57	57.3318	144	113.362	1.9773
8	-	144732009	144734009	NM_032378	EEF1D		52	52.3027	131	103.128	1.97176
22	-	40325881	40327881	NM_015704	PPPDE2		27	27.1572	68	53.5323	1.9712
2	+	217073433	217075433	NM_000998	RPL37A		1940	1951.29	4868	3832.28	1.96397
X	-	140096596	140098596	NM_012317	LDOC1		12	12.0699	30	23.6172	1.95671
16	+	46669	48669	NM_024571	SNRNP25		52	52.3027	130	102.341	1.95671
3	+	52258655	52260655	NM_144641	PPM1M		16	16.0931	40	31.4896	1.95671
9	-	139007880	139009880	NM_004669	CLIC3		54	54.3144	135	106.277	1.95671
11	-	65240719	65242719	NM_032193	RNASEH2C		10	10.0582	25	19.681	1.95671
16	+	88560968	88562968	NM_207514	DEF8		10	10.0582	25	19.681	1.95671
16	+	573109	575109	NM_004204	PIGQ		10	10.0582	25	19.681	1.95671
12	-	123996324	123998324	NM_032656	DHX37		10	10.0582	25	19.681	1.95671
3	-	45933398	45935398	NM_024513	FYCO1		14	14.0815	35	27.5534	1.95671
17	-	39751518	39753518	NM_016016	SLC25A39		165	165.961	412	324.343	1.95433
3	+	49034930	49036930	NM_199070	NDUFAF3		85	85.4948	212	166.895	1.9521
1	+	158450786	158452786	NM_003768	PEA15		288	289.677	718	565.238	1.95127
19	+	8408899	8410899	NM_016496	MARCH2		70	70.4075	174	136.98	1.94553
10	-	104227975	104229975	NM_005736	ACTR1A		81	81.4716	201	158.235	1.94221
8	-	145607605	145609605	NM_130849	SLC39A4		48	48.2794	119	93.6815	1.9404
16	+	88156349	88158349	NM_033251	RPL13		742	746.32	1835	1444.58	1.93561
17	+	6860563	6862563	NM_001142798	C17orf49		92	92.5356	227	178.703	1.93118
1	-	148861377	148863377	NM_207047	ENSA		15	15.0873	37	29.1278	1.93062
7	+	73173790	73175790	NM_002314	LIMK1		15	15.0873	37	29.1278	1.93062
1	+	209671500	209673500	NR_026761	C1orf97		15	15.0873	37	29.1278	1.93062
1	-	154829902	154831902	NM_182679	GPATCH4		30	30.1747	74	58.2557	1.93062
19	+	16073813	16075813	NM_001145160	TPM4		30	30.1747	74	58.2557	1.93062
12	+	110731167	110733167	NM_000690	ALDH2		225	226.31	555	436.918	1.93062
6	+	133179396	133181396	NM_001016	RPS12		683	686.976	1684	1325.71	1.92978
X	-	53311230	53313230	NR_024449	IQSEC2		24	24.1397	59	46.4471	1.92409
16	+	389755	391755	NM_005009	NME4		48	48.2794	118	92.8942	1.92409
8	+	79677040	79679040	NM_006823	PKIA		11	11.064	27	21.2555	1.92113
15	-	50199414	50201414	NM_016194	GNB5		22	22.1281	54	42.5109	1.92113
7	-	8118339	8120339	NM_004968	ICA1		22	22.1281	54	42.5109	1.92113
16	+	29890874	29892874	NM_194280	TMEM219		121	121.704	297	233.81	1.92113
11	+	74793381	74795381	NM_001005	RPS3		1356	1363.89	3327	2619.14	1.92034
11	-	63767526	63769526	NM_138689	PPP1R14B		788	792.587	1931	1520.16	1.91797
7	-	97432843	97434843	NR_002822	MGC72080		38	38.2212	93	73.2132	1.91551
3	+	40477863	40479863	NM_003973	RPL14		350	352.038	856	673.877	1.91422
15	-	41954315	41956315	NR_003571	LOC728758		9	9.0524	22	17.3193	1.91322
19	-	12646533	12648533	NM_013406	DHPS		153	153.891	374	294.427	1.91322
20	+	32130728	32132728	NM_007367	RALY		178	179.036	435	342.449	1.91274
15	+	67533938	67535938	NM_001003	RPLP1		5622	5654.73	13720	10800.9	1.91007
11	-	61487332	61489332	NM_002032	FTH1		107	107.623	261	205.469	1.90916
22	-	22642553	22644553	NM_001084392	DDT		258	259.502	629	495.173	1.90817
11	-	65377860	65379860	NM_005507	CFL1		802	806.669	1955	1539.05	1.90791
19	-	10361808	10363808	NM_007065	CDC37		322	323.875	784	617.196	1.90566
1	-	159273044	159275044	NM_001113207	TSTD1		53	53.3085	129	101.554	1.90502
X	-	69421935	69423935	NM_016484	PDZD11		60	60.3493	146	114.937	1.90453
19	-	18277716	18279716	NM_012321	LSM4		216	217.257	525	413.301	1.90235
9	-	138875391	138877391	NM_003792	EDF1		440	442.562	1069	841.559	1.90156
6	+	26265850	26267850	NM_021063	HIST1H2BD		7	7.04075	17	13.3831	1.9008
17	-	24423664	24425664	NM_004740	TIAF1		21	21.1223	51	40.1492	1.9008
16	+	1950977	1952977	NM_004548	NDUFB10		321	322.869	779	613.259	1.89941
1	-	33131782	33133782	NM_033504	TMEM54		68	68.3959	165	129.894	1.89916
7	+	75355180	75357180	NM_001040457	RHBDD2		33	33.1921	80	62.9791	1.89741
14	+	22864209	22866209	NM_004643	PABPN1		26	26.1514	63	49.5961	1.8965
17	-	70674419	70676419	NM_006937	SUMO2		45	45.262	109	85.8091	1.89583
3	+	58132022	58134022	NM_001457	FLNB		223	224.298	540	425.109	1.89529
11	+	8662692	8664692	NR_002977	SNORA45		2856	2872.63	6915	5443.76	1.89505
19	+	43818435	43820435	NM_013234	EIF3K		287	288.671	694	546.344	1.89262
19	-	3926053	3928053	NM_001961	EEF2		329	330.915	793	624.281	1.88653
2	+	220078962	220080962	NM_013335	GMPPA		22	22.1281	53	41.7237	1.88555
9	+	138864311	138866311	NM_001135861	PHPT1		230	231.339	554	436.13	1.88524
7	-	5532304	5534304	NM_001101	ACTB		289	290.682	696	547.918	1.88494
12	+	117066773	117068773	NM_002567	PEBP1		356	358.073	857	674.664	1.88415
2	+	85661667	85663667	NM_003761	VAMP8		706	710.11	1699	1337.52	1.88354
5	+	68435323	68437323	NM_024055	SLC30A5		25	25.1455	60	47.2344	1.87844
16	-	85892904	85894904	NM_001195125	LOC100288525		5	5.02911	12	9.44687	1.87844
19	+	40208213	40210213	NM_020895	GRAMD1A		5	5.02911	12	9.44687	1.87844
22	+	18432447	18434447	NM_152906	C22orf25		5	5.02911	12	9.44687	1.87844
12	+	108839257	108841257	NM_001143852	TCHP		5	5.02911	12	9.44687	1.87844
19	+	4310083	4312083	NM_032868	MPND		5	5.02911	12	9.44687	1.87844
X	+	46991671	46993671	NM_004651	USP11		10	10.0582	24	18.8937	1.87844
11	+	111259007	111261007	NM_022761	C11orf1		10	10.0582	24	18.8937	1.87844
19	-	40924267	40926267	NM_144987	U2AF1L4		10	10.0582	24	18.8937	1.87844
12	+	7254346	7256346	NM_001131023	PEX5		40	40.2329	96	75.575	1.87844
20	+	18691560	18693560	NM_080820	DTD1		40	40.2329	96	75.575	1.87844
7	+	44066840	44068840	NM_014063	DBNL		68	68.3959	163	128.32	1.87614
19	+	63596983	63598983	NM_001009	RPS5		280	281.63	670	527.45	1.87285
X	+	153324009	153326009	NM_001493	GDI1		79	79.4599	189	148.788	1.87249
19	+	5641678	5643678	NM_033643	RPL36		138	138.803	330	259.789	1.87163
11	-	63746846	63748846	NM_001160389	TRPT1		26	26.1514	62	48.8088	1.8664
7	+	98829340	98831340	NM_005720	ARPC1B		403	405.346	961	756.537	1.8664
19	+	47066324	47068324	NM_001022	RPS19		702	706.087	1674	1317.84	1.8664
14	+	104255992	104257992	NM_022489	INF2		53	53.3085	126	99.1921	1.86072
6	-	32265520	32267520	NM_022107	GPSM3		106	106.617	252	198.384	1.86072
11	+	67109700	67111700	NM_000852	GSTP1		120	120.699	285	224.363	1.85887
4	+	89582272	89584272	NM_017912	HERC6		8	8.04657	19	14.9575	1.85887
7	+	149207720	149209720	NM_145230	ATP6V0E2		16	16.0931	38	29.9151	1.85887
1	-	113044271	113046271	NM_001042679	RHOC		441	443.567	1047	824.239	1.85821
19	+	13749586	13751586	NM_014047	C19orf53		417	419.428	990	779.367	1.85817
20	-	33676379	33678379	NM_152929	CPNE1		91	91.5298	216	170.044	1.8578
20	+	54526349	54528349	NM_016407	C20orf43		254	255.479	602	473.918	1.85502
19	-	12638880	12640880	NM_016145	C19orf56		539	542.138	1275	1003.73	1.85143
15	+	39360375	39362375	NM_007236	CHP		110	110.64	260	204.682	1.84998
X	-	152847570	152849570	NM_003491	NAA10		36	36.2096	85	66.9153	1.848
22	+	36404755	36406755	NM_002305	LGALS1		3327	3346.37	7848	6178.25	1.84626
1	+	90265682	90267682	NM_182976	ZNF326		42	42.2445	99	77.9367	1.84489
19	+	44090374	44092374	NM_002503	NFKBIB		31	31.1805	73	57.4685	1.84309
11	-	71497280	71499280	NM_014042	C11orf51		17	17.099	40	31.4896	1.84161
19	+	55054811	55056811	NM_017432	PTOV1		88	88.5123	207	162.959	1.84108
19	+	54686376	54688376	NM_012423	RPL13A		132	132.768	310	244.044	1.83812
19	-	45015932	45017932	NM_001436	FBL		104	104.605	244	192.086	1.83629
1	+	210685344	210687344	NM_013349	NENF		160	160.931	375	295.215	1.83441
X	+	48347526	48349526	NM_001166426	WDR13		35	35.2038	82	64.5536	1.83371
17	-	71264612	71266612	NM_000154	GALK1		44	44.2562	103	81.0856	1.83219
6	+	43087058	43089058	NM_180976	PPP2R5D		56	56.326	131	103.128	1.83092
1	+	31679112	31681112	NM_178865	SERINC2		65	65.3784	152	119.66	1.83027
1	-	150221009	150223009	NM_002966	S100A10		1302	1309.58	3039	2392.42	1.82686
17	+	35502646	35504646	NM_001190919	THRA		6	6.03493	14	11.0213	1.82626
16	-	79672052	79674052	NM_004483	GCSH		6	6.03493	14	11.0213	1.82626
1	+	27524603	27526603	NR_033926	LOC644961		18	18.1048	42	33.064	1.82626
7	-	75462590	75464590	NM_016086	STYXL1		24	24.1397	56	44.0854	1.82626
18	-	32629031	32631031	NM_015476	C18orf10		66	66.3842	154	121.235	1.82626
2	+	27134907	27136907	NM_001035507	AGBL5		15	15.0873	35	27.5534	1.82626
17	-	77090593	77092593	NM_001614	ACTG1		1299	1306.56	3028	2383.76	1.82445
19	+	8374317	8376317	NM_004218	RAB11B		174	175.013	405	318.832	1.82176
19	-	53809399	53811399	NM_000979	RPL18		1132	1138.59	2634	2073.59	1.82119
X	+	153262077	153264077	NM_000117	EMD		86	86.5007	200	157.448	1.82019
7	+	75770550	75772550	NM_001540	HSPB1		338	339.968	786	618.77	1.82008
14	-	23681413	23683413	NM_002818	PSME2		80	80.4657	186	146.426	1.81974
11	-	66961093	66963093	NM_020441	CORO1B		121	121.704	280	220.427	1.81117
16	+	84397108	84399108	NM_001861	COX4I1		756	760.401	1748	1376.09	1.80969
3	-	48610435	48612435	NM_003365	UQCRC1		255	256.485	589	463.684	1.80784
16	+	66461720	66463720	NM_005796	NUTF2		146	146.85	337	265.3	1.8066
3	+	62293360	62295360	NM_020685	C3orf14		26	26.1514	60	47.2344	1.80619
7	+	6594135	6596135	NM_018106	ZDHHC4		52	52.3027	120	94.4687	1.80619
16	-	30010135	30012135	NM_031477	YPEL3		62	62.3609	143	112.575	1.80522
1	+	196142120	196144120	NM_001024594	C1orf53		36	36.2096	83	65.3409	1.80452
3	-	49035765	49037765	NM_000884	IMPDH2		59	59.3435	136	107.065	1.80415
17	-	4788691	4790691	NM_005022	PFN1		1122	1128.53	2585	2035.01	1.80324
X	-	153357434	153359434	NM_006014	LAGE3		162	162.943	373	293.64	1.8021
16	+	79612988	79614988	NM_018455	CENPN		10	10.0582	23	18.1065	1.80017
1	+	148397449	148399449	NM_016274	PLEKHO1		10	10.0582	23	18.1065	1.80017
3	-	139694876	139696876	NM_024491	CEP70		10	10.0582	23	18.1065	1.80017
X	-	48573449	48575449	NM_013271	PCSK1N		40	40.2329	92	72.426	1.80017
8	-	145224523	145226523	NM_030974	SHARPIN		60	60.3493	138	108.639	1.80017
11	-	67029543	67031543	NM_005851	CDK2AP2		214	215.246	492	387.322	1.79944
20	-	61799438	61801438	NM_001134758	ARFRP1		24	24.1397	55	43.2982	1.79365
17	-	77598066	77600066	NM_002917	RFNG		38	38.2212	87	68.4898	1.79193
12	+	54837038	54839038	NM_002475	MYL6B		90	90.524	206	162.171	1.79147
19	-	46628062	46630062	NM_001167868	ATP5SL		59	59.3435	135	106.277	1.79088
17	+	4672694	4674694	NM_002663	PLD2		7	7.04075	16	12.5958	1.78899
7	-	38729067	38731067	NM_080631	VPS41		7	7.04075	16	12.5958	1.78899
21	-	44572254	44574254	NM_004928	C21orf2		7	7.04075	16	12.5958	1.78899
16	-	55742878	55744878	NM_024946	FAM192A		7	7.04075	16	12.5958	1.78899
5	-	176760744	176762744	NM_000505	F12		7	7.04075	16	12.5958	1.78899
12	-	2836109	2838109	NM_202002	FOXM1		14	14.0815	32	25.1917	1.78899
1	+	200240898	200242898	NM_020216	RNPEP		21	21.1223	48	37.7875	1.78899
5	+	6721675	6723675	NM_001047	SRD5A1		21	21.1223	48	37.7875	1.78899
19	-	63753744	63755744	NM_198426	CHMP2A		126	126.734	288	226.725	1.78899
12	+	51631952	51633952	NM_000224	KRT18		199	200.159	454	357.407	1.78562
19	-	52681702	52683702	NM_003827	NAPA		68	68.3959	155	122.022	1.78406
18	+	12019876	12021876	NM_014214	IMPA2		18	18.1048	41	32.2768	1.78278
19	+	60594263	60596263	NM_000991	RPL28		18	18.1048	41	32.2768	1.78278
12	+	51986232	51988232	NM_021640	C12orf10		47	47.2736	107	84.2346	1.78185
20	+	62133897	62135897	NM_012469	PRPF6		47	47.2736	107	84.2346	1.78185
1	-	36692948	36694948	NM_031280	MRPS15		108	108.629	245	192.874	1.77553
16	+	29729005	29731005	NM_002383	MAZ		41	41.2387	93	73.2132	1.77535
8	+	10322811	10324811	NM_001135671	MSRA		15	15.0873	34	26.7661	1.77408
8	-	144764930	144766930	NM_003313	TSTA3		45	45.262	102	80.2984	1.77408
5	+	34867474	34869474	NM_001145521	RAI14		90	90.524	204	160.597	1.77408
15	+	41881061	41883061	NM_016400	C15orf63		42	42.2445	95	74.7877	1.77035
6	-	2892391	2894391	NM_001195291	SERPINB6		219	220.275	495	389.683	1.76908
11	+	1933415	1935415	NM_021134	MRPL23		125	125.728	282	222.001	1.76573
9	+	111973612	111975612	NM_007203	PALM2-AKAP2		172	173.001	388	305.449	1.76559
X	-	148375566	148377566	NM_006123	IDS		47	47.2736	106	83.4474	1.7652
15	+	89297327	89299327	NM_018671	UNC45A		51	51.2969	115	90.5325	1.76487
2	-	3479696	3481696	NM_018269	ADI1		416	418.422	937	737.643	1.76292
1	+	27144474	27146474	NM_006600	NUDC		107	107.623	241	189.725	1.76286
20	-	13641968	13643968	NM_016649	ESF1		36	36.2096	81	63.7664	1.76104
19	+	54155867	54157867	NM_138761	BAX		8	8.04657	18	14.1703	1.76104
22	+	31223818	31225818	NM_001033024	FBXO7		44	44.2562	99	77.9367	1.76104
12	+	55150034	55152034	NM_207344	SPRYD4		12	12.0699	27	21.2555	1.76104
15	+	41874579	41876579	NM_001018108	SERF2		12	12.0699	27	21.2555	1.76104
17	-	35137934	35139934	NM_032339	C17orf37		162	162.943	364	286.555	1.75862
17	+	25536612	25538612	NM_032141	CCDC55		69	69.4017	155	122.022	1.7582
19	+	17492097	17494097	NM_012088	PGLS		503	505.928	1127	887.219	1.75364
12	-	100310045	100312045	NM_001177	ARL1		25	25.1455	56	44.0854	1.75321
5	+	139602558	139604558	NM_032412	C5orf32		146	146.85	327	257.427	1.75299
1	+	159394270	159396270	NM_016406	UFC1		280	281.63	627	493.599	1.75265
X	+	102728311	102730311	NM_024863	TCEAL4		147	147.856	329	259.002	1.75172
6	-	31852275	31854275	NM_006295	VARS		21	21.1223	47	37.0002	1.75172
17	-	1313229	1315229	NM_001080779	MYO1C		139	139.809	311	244.831	1.75118
12	-	13018065	13020065	NM_015987	HEBP1		51	51.2969	114	89.7453	1.74953
17	+	6857575	6859575	NM_001004333	RNASEK		477	479.777	1066	839.197	1.74914
17	-	648334	650334	NM_022463	NXN		13	13.0757	29	22.8299	1.74598
5	+	141347938	141349938	NM_183399	RNF14		13	13.0757	29	22.8299	1.74598
2	+	28414271	28416271	NM_199192	BRE		22	22.1281	49	38.5747	1.74325
5	+	519409	521409	NM_007277	EXOC3		22	22.1281	49	38.5747	1.74325
15	-	64577706	64579706	NM_000968	RPL4		53	53.3085	118	92.8942	1.74258
7	+	142797327	142799327	NM_003461	ZYX		40	40.2329	89	70.0643	1.74147
1	-	151844990	151846990	NM_080388	S100A16		1453	1461.46	3232	2544.36	1.74097
14	+	22150105	22152105	NM_022060	ABHD4		58	58.3377	129	101.554	1.74079
4	-	154447070	154449070	NR_001562	ANXA2P1		9	9.0524	20	15.7448	1.73929
14	-	22484276	22486276	NM_001166270	HAUS4		9	9.0524	20	15.7448	1.73929
17	+	31197351	31199351	NM_003487	TAF15		27	27.1572	60	47.2344	1.73929
19	+	1345588	1347588	NM_024407	NDUFS7		59	59.3435	131	103.128	1.73782
6	-	74281193	74283193	NM_001402	EEF1A1		41	41.2387	91	71.6388	1.73717
14	-	98932835	98934835	NM_032233	SETD3		32	32.1863	71	55.894	1.73658
3	+	51997258	51999258	NM_000666	ACY1		55	55.3202	122	96.0432	1.73613
19	-	54829363	54831363	NM_006270	RRAS		221	222.287	490	385.747	1.73536
16	-	69251607	69253607	NM_138383	MTSS1L		14	14.0815	31	24.4044	1.73308
11	-	6587648	6589648	NM_006284	TAF10		132	132.768	292	229.874	1.73139
20	+	61844847	61846847	NM_020062	SLC2A4RG		76	76.4424	168	132.256	1.73014
7	+	75532866	75534866	NM_005918	MDH2		192	193.118	424	333.789	1.72842
12	+	6849371	6851371	NR_027483	TPI1		450	452.62	992	780.941	1.72538
17	-	7083461	7085461	NM_007278	GABARAP		553	556.219	1219	959.645	1.7253
5	-	151101575	151103575	NM_004045	ATOX1		716	720.168	1577	1241.48	1.72387
12	+	52125694	52127694	NM_018457	PRR13		45	45.262	99	77.9367	1.7219
15	+	88988581	88990581	NM_001042574	CRTC3		5	5.02911	11	8.65963	1.7219
12	-	121320933	121322933	NM_198240	CLIP1		5	5.02911	11	8.65963	1.7219
2	-	27467993	27469993	NR_002201	FTH1P3		5	5.02911	11	8.65963	1.7219
13	+	24569704	24571704	NM_030979	PABPC3		10	10.0582	22	17.3193	1.7219
14	+	49861696	49863696	NM_001003803	ATP5S		20	20.1164	44	34.6385	1.7219
16	-	623429	625429	NM_001040165	C16orf13		135	135.786	297	233.81	1.7219
9	+	135207101	135209101	NM_000972	RPL7A		639	642.72	1405	1106.07	1.72092
19	-	4395002	4397002	NM_001171091	UBXN6		111	111.646	244	192.086	1.72049
1	+	154829715	154831715	NM_144772	APOA1BP		81	81.4716	178	140.129	1.71997
X	-	151745526	151747526	NM_004344	CETN2		143	143.833	314	247.193	1.71862
11	-	66921227	66923227	NM_206873	PPP1CA		471	473.742	1033	813.218	1.71658
10	+	79469479	79471479	NM_001142282	RPS24		1621	1630.44	3554	2797.85	1.71601
11	-	62199547	62201547	NM_015853	UBXN1		241	242.403	528	415.662	1.71476
7	-	129259230	129261230	NM_182697	UBE2H		11	11.064	24	18.8937	1.70767
10	-	133869985	133871985	NM_173575	STK32C		39	39.227	85	66.9153	1.70585
15	+	30718160	30720160	NM_014783	ARHGAP11A		28	28.163	61	48.0216	1.70513
1	+	32468792	32470792	NM_003757	EIF3I		500	502.911	1089	857.303	1.70468
1	+	2511768	2513768	NM_001195741	C1orf93		17	17.099	37	29.1278	1.70349
14	-	99868877	99870877	NM_173701	WARS		178	179.036	387	304.662	1.70168
19	+	44360886	44362886	NM_005884	PAK4		23	23.1339	50	39.362	1.70148
17	-	35329821	35331821	NM_139280	ORMDL3		87	87.5065	189	148.788	1.70031
2	+	99382160	99384160	NM_015904	EIF5B		65	65.3784	141	111.001	1.69782
15	+	97743021	97745021	NM_144598	LRRC28		6	6.03493	13	10.2341	1.69581
X	+	17080324	17082324	NM_004726	REPS2		6	6.03493	13	10.2341	1.69581
1	+	200119045	200121045	NM_018085	IPO9		6	6.03493	13	10.2341	1.69581
17	-	71133544	71135544	NM_004259	RECQL5		6	6.03493	13	10.2341	1.69581
16	+	2077714	2079714	NM_001077183	TSC2		12	12.0699	26	20.4682	1.69581
19	-	50357025	50359025	NM_024108	TRAPPC6A		18	18.1048	39	30.7023	1.69581
22	-	28279797	28281797	NM_003634	NIPSNAP1		24	24.1397	52	40.9364	1.69581
6	+	43149811	43151811	NM_201523	KLC4		48	48.2794	104	81.8729	1.69581
14	+	93651786	93653786	NM_005532	IFI27		295	296.717	639	503.046	1.69537
9	+	130743141	130745141	NM_174933	PHYHD1		79	79.4599	171	134.618	1.69416
9	-	34602547	34604547	NM_007234	DCTN3		172	173.001	372	292.853	1.69278
9	-	19365253	19367253	NM_001010	RPS6		2515	2529.64	5436	4279.43	1.69171
1	+	7763079	7765079	NM_004781	VAMP3		138	138.803	298	234.597	1.69014
1	+	154475457	154477457	NM_007221	PMF1		88	88.5123	190	149.575	1.68988
X	+	100536439	100538439	NM_021029	RPL36A		51	51.2969	110	86.5963	1.68814
19	-	44567109	44569109	NM_019088	PAF1		77	77.4483	166	130.682	1.68734
7	-	1475438	1477438	NM_001080453	INTS1		13	13.0757	28	22.0427	1.68578
X	+	135421169	135423169	NM_001163280	HTATSF1		125	125.728	269	211.767	1.68433
19	-	63757890	63759890	NM_003969	UBE2M		20	20.1164	43	33.8513	1.68277
3	+	49427913	49429913	NM_022171	TCTA		20	20.1164	43	33.8513	1.68277
22	-	49032457	49034457	NM_002969	MAPK12		20	20.1164	43	33.8513	1.68277
1	+	154373281	154375281	NM_005572	LMNA		436	438.538	937	737.643	1.68205
2	+	238614421	238616421	NM_080678	UBE2F		34	34.1979	73	57.4685	1.68047
16	-	356396	358396	NM_006428	MRPL28		34	34.1979	73	57.4685	1.68047
17	+	7155506	7157506	NM_001143762	EIF5A		102	102.594	219	172.405	1.68047
1	+	16596227	16598227	NM_015609	C1orf144		111	111.646	238	187.363	1.67818
20	-	3681157	3683157	NM_001039140	C20orf27		42	42.2445	90	70.8515	1.67718
X	-	64648186	64650186	NM_001170649	LAS1L		7	7.04075	15	11.8086	1.67718
17	-	45565099	45567099	NM_032595	PPP1R9B		7	7.04075	15	11.8086	1.67718
8	+	11681263	11683263	NM_145043	NEIL2		7	7.04075	15	11.8086	1.67718
5	+	68540940	68542940	NM_022909	CENPH		7	7.04075	15	11.8086	1.67718
5	+	178968625	178970625	NM_025158	RUFY1		14	14.0815	30	23.6172	1.67718
8	-	144727097	144729097	NM_145201	NAPRT1		14	14.0815	30	23.6172	1.67718
8	+	38036040	38038040	NM_004095	EIF4EBP1		36	36.2096	77	60.6174	1.67407
6	-	31954515	31956515	NM_006709	EHMT2		29	29.1688	62	48.8088	1.67332
19	+	17250162	17252162	NM_014173	C19orf62		280	281.63	598	470.769	1.67159
5	+	176665556	176667556	NM_013237	PRELID1		159	159.926	339	266.874	1.66874
11	+	63499591	63501591	NM_004074	COX8A		585	588.406	1247	981.687	1.66839
19	+	15085789	15087789	NM_033025	SYDE1		38	38.2212	81	63.7664	1.66835
19	-	43996901	43998901	NM_001398	ECH1		214	215.246	456	358.981	1.66777
2	-	131957002	131959002	NM_001085365	MZT2A		131	131.763	279	219.64	1.66693
1	-	144166592	144168592	NM_032305	POLR3GL		85	85.4948	181	142.49	1.66665
3	-	53233694	53235694	NM_001064	TKT		484	486.818	1030	810.856	1.66563
16	-	31119307	31121307	NM_145182	PYCARD		47	47.2736	100	78.7239	1.66528
11	-	47154648	47156648	NM_001184975	PACSIN3		8	8.04657	17	13.3831	1.6632
3	-	52083288	52085288	NM_001161581	POC1A		8	8.04657	17	13.3831	1.6632
19	-	19247321	19249321	NM_172231	SUGP1		16	16.0931	34	26.7661	1.6632
17	+	16225779	16227779	NM_018955	UBB		2253	2266.12	4787	3768.51	1.66298
18	+	3245234	3247234	NM_006471	MYL12A		652	655.796	1385	1090.33	1.6626
1	-	101226768	101228768	NM_015958	DPH5		25	25.1455	53	41.7237	1.65929
6	-	27213050	27215050	NM_080593	HIST1H2BK		194	195.129	411	323.555	1.65816
15	-	70319575	70321575	NM_020214	PARP6		17	17.099	36	28.3406	1.65745
X	-	23760385	23762385	NM_024122	APOO		17	17.099	36	28.3406	1.65745
2	+	95441606	95443606	NM_016044	FAHD2A		34	34.1979	72	56.6812	1.65745
2	-	24865639	24867639	NM_001013663	C2orf79		277	278.613	586	461.322	1.65578
20	+	358610	360610	NM_006462	RBCK1		26	26.1514	55	43.2982	1.65567
3	+	9822789	9824789	NM_001024959	ARPC4		61	61.3551	129	101.554	1.65518
19	-	817961	819961	NM_005481	MED16		9	9.0524	19	14.9575	1.65233
10	-	118633295	118635295	NM_001127211	KIAA1598		9	9.0524	19	14.9575	1.65233
17	-	4811010	4813010	NM_001171168	CAMTA2		9	9.0524	19	14.9575	1.65233
19	-	60360842	60362842	NM_178837	C19orf51		9	9.0524	19	14.9575	1.65233
7	-	55504799	55506799	NM_030796	VOPP1		9	9.0524	19	14.9575	1.65233
19	+	18167550	18169550	NM_032683	MPV17L2		9	9.0524	19	14.9575	1.65233
1	-	52026453	52028453	NM_002525	NRD1		127	127.739	268	210.98	1.65165
20	+	42680092	42682092	NM_181805	PKIG		127	127.739	268	210.98	1.65165
19	-	52032262	52034262	NM_004069	AP2S1		662	665.854	1392	1095.84	1.64576
6	-	43086944	43088944	NM_014623	MEA1		516	519.004	1085	854.154	1.64576
20	-	32330731	32332731	NM_000687	AHCY		49	49.2853	103	81.0856	1.64523
1	-	178522974	178524974	NM_032360	ACBD6		69	69.4017	145	114.15	1.64477
12	+	6924426	6926426	NM_138425	C12orf57		514	516.992	1080	850.218	1.64455
X	+	17663034	17665034	NM_198270	NHS		10	10.0582	21	16.532	1.64363
22	+	36613584	36615584	NM_016091	EIF3L		10	10.0582	21	16.532	1.64363
19	+	7503895	7505895	NM_020533	MCOLN1		10	10.0582	21	16.532	1.64363
2	+	130819667	130821667	NM_033416	IMP4		20	20.1164	42	33.064	1.64363
9	+	130135172	130137172	NM_016035	COQ4		40	40.2329	84	66.1281	1.64363
11	+	67135588	67137588	NM_007103	NDUFV1		112	112.652	235	185.001	1.64224
5	-	150539805	150541805	NM_015621	CCDC69		51	51.2969	107	84.2346	1.6421
1	+	45015717	45017717	NR_001457	SNORD38B		1350	1357.86	2830	2227.89	1.64073
3	-	49368612	49370612	NM_000581	GPX1		21	21.1223	44	34.6385	1.63991
6	+	36214820	36216820	NM_002754	MAPK13		32	32.1863	67	52.745	1.63874
6	+	31744822	31746822	NM_001320	CSNK2B		279	280.624	584	459.748	1.6383
14	-	101883371	101885371	NM_001177611	CINP		54	54.3144	113	88.958	1.63784
1	-	6245918	6247918	NM_181865	ACOT7		586	589.412	1226	965.155	1.63749
6	+	3097431	3099431	NR_026650	BPHL		11	11.064	23	18.1065	1.63652
16	+	55738377	55740377	NM_152727	CPNE2		22	22.1281	46	36.213	1.63652
22	+	34072987	34074987	NM_001135730	TOM1		22	22.1281	46	36.213	1.63652
22	+	39135239	39137239	NM_015705	SGSM3		33	33.1921	69	54.3195	1.63652
8	+	145233503	145235503	NM_032272	MAF1		334	335.944	698	549.493	1.63567
6	+	32255548	32257548	NM_006913	RNF5		68	68.3959	142	111.788	1.63443
7	+	127017988	127019988	NM_001662	ARF5		331	332.927	691	543.982	1.63394
3	-	47601381	47603381	NM_003074	SMARCC1		69	69.4017	144	113.362	1.63342
17	-	77586045	77588045	NM_016286	DCXR		69	69.4017	144	113.362	1.63342
7	+	100653191	100655191	NM_006349	ZNHIT1		105	105.611	219	172.405	1.63245
7	+	97757775	97759775	NM_015379	BRI3		295	296.717	615	484.152	1.63169
9	-	135260006	135262006	NM_020385	REXO4		12	12.0699	25	19.681	1.63059
6	-	43128744	43130744	NM_015950	MRPL2		24	24.1397	50	39.362	1.63059
17	+	8133134	8135134	NM_016492	RANGRF		48	48.2794	100	78.7239	1.63059
19	+	59402327	59404327	NM_001013	RPS9		710	714.133	1478	1163.54	1.6293
17	-	38959736	38961736	NM_001986	ETV4		49	49.2853	102	80.2984	1.62926
11	+	66958455	66960455	NM_003952	RPS6KB2		37	37.2154	77	60.6174	1.62883
10	-	103530071	103532071	NM_006993	NPM3		89	89.5181	185	145.639	1.62692
11	+	73252304	73254304	NM_016055	MRPL48		129	129.751	268	210.98	1.62604
1	-	44458328	44460328	NM_024066	ERI3		39	39.227	81	63.7664	1.62557
1	-	33012426	33014426	NM_003680	YARS		65	65.3784	135	106.277	1.62557
11	+	28310630	28312630	NM_152636	METT5D1		13	13.0757	27	21.2555	1.62557
6	+	33281585	33283585	NM_014234	HSD17B8		13	13.0757	27	21.2555	1.62557
1	+	153850382	153852382	NM_018116	MSTO1		13	13.0757	27	21.2555	1.62557
19	-	1802397	1804397	NM_031918	KLF16		26	26.1514	54	42.5109	1.62557
9	-	126658978	126660978	NM_007209	RPL35		4187	4211.38	8690	6841.11	1.62444
1	+	154293925	154295925	NM_001145264	ROBLD3		227	228.322	471	370.79	1.62398
17	+	38019782	38021782	NM_001070	TUBG1		54	54.3144	112	88.1708	1.62334
X	-	47395139	47397139	NM_004182	UXT		289	290.682	599	471.556	1.62224
1	-	154977522	154979522	NM_004494	HDGF		319	320.857	661	520.365	1.6218
12	+	56407406	56409406	NR_027032	LOC100130776		14	14.0815	29	22.8299	1.62127
X	+	151891681	151893681	NM_001178106	ZNF185		84	84.489	174	136.98	1.62127
7	+	99526758	99528758	NM_006833	COPS6		72	72.4192	149	117.299	1.61972
9	-	129515047	129517047	NM_001002913	PTRH1		29	29.1688	60	47.2344	1.61934
11	+	63761835	63763835	NM_003377	VEGFB		103	103.6	213	167.682	1.61856
20	+	43471664	43473664	NM_018478	DBNDD2		119	119.693	246	193.661	1.61798
5	-	133764654	133766654	NM_080656	CDKN2AIPNL		15	15.0873	31	24.4044	1.61754
9	-	133724319	133726319	NM_004269	MED27		31	31.1805	64	50.3833	1.61586
11	-	62038949	62040949	NM_001620	AHNAK		1099	1105.4	2268	1785.46	1.61522
6	-	34492208	34494208	NM_001014	RPS10		1745	1755.16	3601	2834.85	1.61515
18	+	3267282	3269282	NM_001144944	MYL12B		849	853.943	1752	1379.24	1.61515
17	-	18087877	18089877	NM_002018	FLII		63	63.3668	130	102.341	1.61506
2	+	27517628	27519628	NM_013392	NRBP1		175	176.019	361	284.193	1.61456
14	-	92474820	92476820	NM_014216	ITPK1		48	48.2794	99	77.9367	1.61428
19	+	44658148	44660148	NM_003169	SUPT5H		96	96.5589	198	155.873	1.61428
16	-	65984822	65986822	NM_013304	ZDHHC1		16	16.0931	33	25.9789	1.61428
17	-	54541089	54543089	NM_001100595	SKA2		49	49.2853	101	79.5112	1.61328
6	-	44904427	44906427	NM_003599	SUPT3H		17	17.099	35	27.5534	1.61141
1	-	181790319	181792319	NM_001190789	NCF2		35	35.2038	72	56.6812	1.61009
6	+	34320986	34322986	NM_002131	HMGA1		1632	1641.5	3356	2641.97	1.60949
16	+	2509225	2511225	NM_001198569	ATP6V0C		143	143.833	294	231.448	1.60915
13	+	26906846	26908846	NM_002097	GTF3A		126	126.734	259	203.895	1.60885
6	+	138775275	138777275	NM_014320	HEBP2		558	561.249	1146	902.176	1.60744
19	-	52669211	52671211	NM_007059	KPTN		19	19.1106	39	30.7023	1.60656
3	-	10033236	10035236	NR_002786	CIDECP		19	19.1106	39	30.7023	1.60656
5	-	140032673	140034673	NM_002109	HARS		39	39.227	80	62.9791	1.6055
16	-	1798104	1800104	NM_001040427	HAGH		100	100.582	205	161.384	1.6045
2	-	85474381	85476381	NM_001747	CAPG		1825	1835.62	3741	2945.06	1.60439
20	-	32978896	32980896	NM_000178	GSS		143	143.833	293	230.661	1.60368
1	+	27534478	27536478	NM_032125	TMEM222		21	21.1223	43	33.8513	1.60264
19	-	41295450	41297450	NM_006233	POLR2I		153	153.891	313	246.406	1.60117
2	+	74540518	74542518	NM_012477	WBP1		197	198.147	403	317.257	1.60112
5	+	115276677	115278677	NM_001284	AP3S1		66	66.3842	135	106.277	1.60094
19	+	8292280	8294280	NM_001031	RPS28		1101	1107.41	2251	1772.08	1.6002
16	+	706481	708481	NM_024042	METRN		45	45.262	92	72.426	1.60015
17	+	46603104	46605104	NM_002512	NME2		1960	1971.41	4006	3153.68	1.59971
11	+	65444624	65446624	NM_006442	DRAP1		183	184.065	374	294.427	1.59958
5	-	149802984	149804984	NM_005617	RPS14		675	678.93	1379	1085.6	1.59899
17	-	43269045	43271045	NM_001145023	SCRN2		24	24.1397	49	38.5747	1.59798
19	-	46527651	46529651	NM_000660	TGFB1		25	25.1455	51	40.1492	1.59667
19	-	56539220	56541220	NM_001985	ETFB		200	201.164	408	321.194	1.59667
10	-	81903859	81905859	NM_145869	ANXA11		176	177.025	359	282.619	1.59649
17	-	59262172	59264172	NM_001098426	SMARCD2		26	26.1514	53	41.7237	1.59547
14	-	103054748	103056748	NM_001823	CKB		132	132.768	269	211.767	1.59501
17	-	24064425	24066425	NM_001142624	RAB34		240	241.397	489	384.96	1.59472
2	-	220133681	220135681	NM_001173408	OBSL1		27	27.1572	55	43.2982	1.59435
19	+	43565304	43567304	NM_002812	PSMD8		244	245.42	497	391.258	1.59423
11	+	65591958	65593958	NM_006842	SF3B2		57	57.3318	116	91.3197	1.59283
11	+	298410	300410	NM_006435	IFITM2		30	30.1747	61	48.0216	1.59145
12	+	54840633	54842633	NM_079423	MYL6		1131	1137.58	2299	1809.86	1.59097
14	-	50440684	50442684	NM_001163940	PYGL		31	31.1805	63	49.5961	1.59061
20	-	34003959	34005959	NM_033630	SCAND1		157	157.914	319	251.129	1.59029
9	-	137963635	137965635	NM_016172	UBAC1		33	33.1921	67	52.745	1.58908
3	+	185383573	185385573	NM_004068	AP2M1		237	238.38	481	378.662	1.58848
19	+	59301093	59303093	NM_004542	NDUFA3		70	70.4075	142	111.788	1.58773
9	+	130497496	130499496	NM_001122821	SET		109	109.635	221	173.98	1.58691
11	+	63521468	63523468	NM_017670	OTUB1		73	73.425	148	116.511	1.58681
X	+	102518657	102520657	NM_206917	NGFRAP1		366	368.131	742	584.131	1.58675
17	+	17028598	17030598	NM_201274	MPRIP		37	37.2154	75	59.0429	1.58652
19	+	18899442	18901442	NM_019070	DDX49		40	40.2329	81	63.7664	1.58493
16	+	29988236	29990236	NM_000034	ALDOA		125	125.728	253	199.172	1.58415
19	+	50113446	50115446	NM_001645	APOC1		42	42.2445	85	66.9153	1.584
17	+	38419001	38421001	NM_005533	IFI35		127	127.739	257	202.32	1.58385
4	-	78187198	78189198	NM_006835	CCNI		469	471.73	948	746.303	1.58205
6	-	31801795	31803795	NM_013974	DDAH2		273	274.589	551	433.769	1.5797
11	-	6295751	6297751	NM_145040	PRKCDBP		565	568.289	1139	896.665	1.57783
7	-	98892719	98894719	NM_001003713	ATP5J2		881	886.129	1775	1397.35	1.57691
19	+	40840526	40842526	NM_001863	COX6B1		629	632.662	1267	997.432	1.57656
17	+	44327231	44329231	NM_001002027	ATP5G1		70	70.4075	141	111.001	1.57655
15	+	88845479	88847479	NM_003870	IQGAP1		231	232.345	465	366.066	1.57553
19	-	5844680	5846680	NR_034166	NDUFA11		667	670.883	1341	1055.69	1.57358
22	+	17802596	17804596	NM_003776	MRPL40		101	101.588	203	159.81	1.57311
19	-	18870322	18872322	NM_007263	COPE		307	308.787	617	485.727	1.57301
5	+	72836204	72838204	NM_001207	BTF3		1789	1799.42	3592	2827.76	1.57149
11	+	64735053	64737053	NM_001198868	CAPN1		151	151.879	303	238.533	1.57055
8	-	57147951	57149951	NR_002437	SNORD54		2147	2159.5	4304	3388.28	1.56901
3	-	49370582	49372582	NM_001664	RHOA		610	613.551	1221	961.219	1.56665
19	+	10440307	10442307	NM_006202	PDE4A		8	8.04657	16	12.5958	1.56537
X	-	152365316	152367316	NM_017518	HAUS7		8	8.04657	16	12.5958	1.56537
2	+	230811035	230813035	NM_001005176	SP140		8	8.04657	16	12.5958	1.56537
9	-	129667579	129669579	NM_000476	AK1		8	8.04657	16	12.5958	1.56537
11	-	94544780	94546780	NM_144665	SESN3		8	8.04657	16	12.5958	1.56537
8	+	110426365	110428365	NM_020189	ENY2		8	8.04657	16	12.5958	1.56537
2	+	130848452	130850452	NM_014369	PTPN18		8	8.04657	16	12.5958	1.56537
4	+	1378782	1380782	NM_175918	CRIPAK		8	8.04657	16	12.5958	1.56537
2	+	46664331	46666331	NM_012249	RHOQ		8	8.04657	16	12.5958	1.56537
14	-	90075684	90077684	NM_001010854	TTC7B		8	8.04657	16	12.5958	1.56537
12	+	48003438	48005438	NM_001100620	TROAP		9	9.0524	18	14.1703	1.56537
11	+	67552319	67554319	NM_000694	ALDH3B1		9	9.0524	18	14.1703	1.56537
2	-	128111465	128113465	NR_027823	LIMS2		9	9.0524	18	14.1703	1.56537
7	+	42942978	42944978	NM_031903	MRPL32		9	9.0524	18	14.1703	1.56537
2	+	120652167	120654167	NM_001184937	EPB41L5		9	9.0524	18	14.1703	1.56537
21	+	32687137	32689137	NR_026845	C21orf119		11	11.064	22	17.3193	1.56537
19	+	60290103	60292103	NM_017729	EPS8L1		11	11.064	22	17.3193	1.56537
1	+	159600159	159602159	NM_003001	SDHC		11	11.064	22	17.3193	1.56537
X	+	48992931	48994931	NM_014008	CCDC22		13	13.0757	26	20.4682	1.56537
X	-	55187402	55189402	NM_001166701	FAM104B		13	13.0757	26	20.4682	1.56537
16	-	69277842	69279842	NM_018052	VAC14		15	15.0873	30	23.6172	1.56537
14	+	100065393	100067393	NM_001161476	WDR25		16	16.0931	32	25.1917	1.56537
16	-	29910812	29912812	NM_003609	HIRIP3		18	18.1048	36	28.3406	1.56537
2	+	233254735	233256735	NR_027663	EFHD1		22	22.1281	44	34.6385	1.56537
9	-	135517504	135519504	NM_007101	SARDH		22	22.1281	44	34.6385	1.56537
3	+	50660723	50662723	NM_004635	MAPKAPK3		26	26.1514	52	40.9364	1.56537
21	+	46541093	46543093	NM_058181	C21orf57		26	26.1514	52	40.9364	1.56537
16	+	20842834	20844834	NM_001128301	LYRM1		35	35.2038	70	55.1067	1.56537
19	-	13075713	13077713	NM_001142554	TRMT1		36	36.2096	72	56.6812	1.56537
19	-	2704711	2706711	NM_003021	SGTA		39	39.227	78	61.4047	1.56537
16	-	66028417	66030417	NM_004691	ATP6V0D1		42	42.2445	84	66.1281	1.56537
3	+	49694938	49696938	NM_001640	APEH		68	68.3959	136	107.065	1.56537
8	+	145669307	145671307	NM_145754	KIFC2		5	5.02911	10	7.87239	1.56537
20	-	62057498	62059498	NM_020713	ZNF512B		5	5.02911	10	7.87239	1.56537
17	-	24247924	24249924	NM_144683	DHRS13		5	5.02911	10	7.87239	1.56537
19	-	56525606	56527606	NM_001163922	VSIG10L		5	5.02911	10	7.87239	1.56537
3	+	48481058	48483058	NM_130384	ATRIP		5	5.02911	10	7.87239	1.56537
22	+	49368221	49370221	NR_021492	LOC100144603		5	5.02911	10	7.87239	1.56537
22	-	39549546	39551546	NM_003932	ST13		5	5.02911	10	7.87239	1.56537
5	+	131636046	131638046	NM_001131027	PDLIM4		5	5.02911	10	7.87239	1.56537
17	-	54413781	54415781	NM_001005207	TRIM37		5	5.02911	10	7.87239	1.56537
12	+	131808396	131810396	NM_001170543	PGAM5		5	5.02911	10	7.87239	1.56537
22	-	49314703	49316703	NM_001014440	ODF3B		5	5.02911	10	7.87239	1.56537
21	-	43772499	43774499	NM_007031	HSF2BP		6	6.03493	12	9.44687	1.56537
16	+	56347663	56349663	NM_005886	KATNB1		6	6.03493	12	9.44687	1.56537
2	-	31945397	31947397	NM_015955	MEMO1		6	6.03493	12	9.44687	1.56537
20	-	198523	200523	NM_153269	C20orf96		6	6.03493	12	9.44687	1.56537
19	-	50977103	50979103	NM_004943	DMWD		6	6.03493	12	9.44687	1.56537
6	-	17867563	17869563	NM_001105568	KIF13A		6	6.03493	12	9.44687	1.56537
12	+	54950017	54952017	NM_144576	COQ10A		7	7.04075	14	11.0213	1.56537
15	+	66806198	66808198	NM_001190457	CORO2B		7	7.04075	14	11.0213	1.56537
17	+	2230098	2232098	NM_001098509	SGSM2		7	7.04075	14	11.0213	1.56537
3	-	49920305	49922305	NM_032355	MON1A		7	7.04075	14	11.0213	1.56537
22	+	36418431	36420431	NM_024313	NOL12		7	7.04075	14	11.0213	1.56537
7	+	94762663	94764663	NM_001166161	PPP1R9A		10	10.0582	20	15.7448	1.56537
13	+	46224176	46226176	NM_001164213	LRCH1		12	12.0699	24	18.8937	1.56537
17	+	59126402	59128402	NM_203351	MAP3K3		12	12.0699	24	18.8937	1.56537
6	-	30762804	30764804	NM_007243	NRM		14	14.0815	28	22.0427	1.56537
1	+	145233067	145235067	NM_004284	CHD1L		14	14.0815	28	22.0427	1.56537
16	-	30274922	30276922	NM_015527	TBC1D10B		14	14.0815	28	22.0427	1.56537
16	-	670667	672667	NM_001005920	JMJD8		19	19.1106	38	29.9151	1.56537
2	+	113062088	113064088	NM_032309	CHCHD5		20	20.1164	40	31.4896	1.56537
11	-	27315636	27317636	NM_030771	CCDC34		24	24.1397	48	37.7875	1.56537
12	+	112359464	112361464	NM_138432	SDSL		27	27.1572	54	42.5109	1.56537
2	+	241770112	241772112	NM_002712	PPP1R7		31	31.1805	62	48.8088	1.56537
9	-	138375172	138377172	NM_001080849	DNLZ		38	38.2212	76	59.8302	1.56537
17	+	77607635	77609635	NM_004127	GPS1		54	54.3144	108	85.0218	1.56537
10	-	104171991	104173991	NM_024040	CUEDC2		56	56.326	112	88.1708	1.56537
12	+	122032413	122034413	NM_016638	ARL6IP4		248	249.444	496	390.471	1.56537
10	+	17318598	17320598	NM_003380	VIM		4171	4195.28	8325	6553.77	1.56218
9	-	35801956	35803956	NM_032593	HINT2		214	215.246	427	336.151	1.56171
2	+	74038596	74040596	NM_080918	DGUOK		201	202.17	401	315.683	1.56147
15	+	88615447	88617447	NR_028052	NGRN		138	138.803	275	216.491	1.55969
12	+	46825454	46827454	NM_000289	PFKM		76	76.4424	151	118.873	1.55507
2	+	73332658	73334658	NR_029403	CCT7		304	305.77	604	475.492	1.55507
6	-	31713783	31715783	NM_080703	BAT3		222	223.292	441	347.172	1.55479
19	+	52978755	52980755	NM_003009	SEPW1		74	74.4308	147	115.724	1.55479
1	-	6166666	6168666	NM_000983	RPL22		105	105.611	208	163.746	1.55046
5	-	175751061	175753061	NM_001834	CLTB		333	334.939	659	518.791	1.54891
5	-	175704671	175706671	NM_020444	KIAA1191		93	93.5414	184	144.852	1.54853
16	+	1314391	1316391	NM_003345	UBE2I		207	208.205	409	321.981	1.54646
19	+	55082819	55084819	NM_001168222	TBC1D17		41	41.2387	81	63.7664	1.54628
16	-	88237344	88239344	NM_002768	CHMP1A		78	78.4541	154	121.235	1.5453
21	+	31962114	31964114	NM_000454	SOD1		525	528.056	1035	814.793	1.543
1	-	19502048	19504048	NM_003689	AKR7A2		70	70.4075	138	108.639	1.543
9	+	139007249	139009249	NM_183241	C9orf142		69	69.4017	136	107.065	1.54268
14	-	23754896	23756896	NM_006156	NEDD8		68	68.3959	134	105.49	1.54235
1	-	148860222	148862222	NM_207045	ENSA		100	100.582	197	155.086	1.54188
12	-	14985216	14987216	NM_001175	ARHGDIB		197	198.147	388	305.449	1.54153
15	-	88573480	88575480	NM_006384	CIB1		327	328.904	644	506.982	1.54143
17	+	77567571	77569571	NM_024083	ASPSCR1		32	32.1863	63	49.5961	1.54091
19	-	18900009	18902009	NR_027297	HOMER3		126	126.734	248	195.235	1.54052
3	-	17172657	17174657	NM_014744	TBC1D5		31	31.1805	61	48.0216	1.54012
14	+	54888554	54890554	NM_152231	FBXO34		61	61.3551	120	94.4687	1.5397
9	+	139286821	139288821	NM_015456	COBRA1		60	60.3493	118	92.8942	1.53928
X	+	46958471	46960471	NM_153280	UBA1		120	120.699	236	185.788	1.53928
1	+	27062534	27064534	NM_006142	SFN		270	271.572	531	418.024	1.53928
20	+	32978430	32980430	NM_001076552	ACSS2		282	283.642	554	436.13	1.53761
6	-	43038588	43040588	NM_000287	PEX6		26	26.1514	51	40.1492	1.53526
15	-	58425641	58427641	NM_001136015	ANXA2		208	209.211	408	321.194	1.53526
12	+	55913985	55915985	NM_001166357	SHMT2		205	206.193	402	316.47	1.53482
3	+	23936336	23938336	NM_002948	RPL15		443	445.579	868	683.324	1.53356
19	+	55001181	55003181	NM_014203	AP2A1		24	24.1397	47	37.0002	1.53275
11	+	393908	395908	NM_007183	PKP3		24	24.1397	47	37.0002	1.53275
22	+	37409711	37411711	NM_020243	TOMM22		24	24.1397	47	37.0002	1.53275
8	-	144461902	144463902	NM_052963	TOP1MT		23	23.1339	45	35.4258	1.53134
17	-	37233859	37235859	NM_052935	NT5C3L		46	46.2678	90	70.8515	1.53134
3	-	9795653	9797653	NM_006354	TADA3		177	178.03	346	272.385	1.52999
2	+	227929793	227931793	NM_020194	MFF		22	22.1281	43	33.8513	1.52979
6	+	137275765	137277765	NM_000288	PEX7		21	21.1223	41	32.2768	1.52809
6	-	1568039	1570039	NM_001500	GMDS		41	41.2387	80	62.9791	1.52719
17	+	31076549	31078549	NM_001282	AP2B1		102	102.594	199	156.661	1.527
1	+	182308967	182310967	NR_023349	TSEN15		20	20.1164	39	30.7023	1.52623
16	-	27142815	27144815	NM_145080	NSMCE1		40	40.2329	78	61.4047	1.52623
19	+	18540197	18542197	NM_001171949	C19orf50		119	119.693	232	182.639	1.5259
10	+	3167996	3169996	NM_002627	PFKP		79	79.4599	154	121.235	1.52574
1	+	154375502	154377502	NM_170707	LMNA		276	277.607	538	423.535	1.52566
11	-	65807626	65809626	NM_020470	YIF1A		118	118.687	230	181.065	1.52557
X	-	23630697	23632697	NM_001037171	ACOT9		19	19.1106	37	29.1278	1.52417
X	-	37582032	37584032	NM_006520	DYNLT3		57	57.3318	111	87.3835	1.52417
6	+	33351259	33353259	NM_022551	RPS18		131	131.763	255	200.746	1.52354
9	+	95367218	95369218	NM_014612	FAM120A		93	93.5414	181	142.49	1.52329
15	-	38114182	38116182	NM_003134	SRP14		223	224.298	434	341.662	1.52325
8	-	27645751	27647751	NM_018246	CCDC25		55	55.3202	107	84.2346	1.52267
X	+	133994241	133996241	NM_001078171	FAM127A		73	73.425	142	111.788	1.52248
2	+	218826316	218828316	NM_005731	ARPC2		452	454.631	879	691.983	1.52208
22	+	36358517	36360517	NM_013365	GGA1		18	18.1048	35	27.5534	1.52188
11	-	66987394	66989394	NM_001078651	TMEM134		72	72.4192	140	110.213	1.52188
10	-	96986319	96988319	NM_020992	PDLIM1		53	53.3085	103	81.0856	1.52106
2	+	241165816	241167816	NM_018226	RNPEPL1		35	35.2038	68	53.5323	1.52064
12	+	51978501	51980501	NM_145897	PFDN5		647	650.767	1257	989.56	1.52061
8	-	145721410	145723410	NM_001001795	MGC70857		103	103.6	200	157.448	1.51977
20	+	17535652	17537652	NM_006870	DSTN		1890	1901	3668	2887.59	1.51898
22	+	40388998	40390998	NM_001469	XRCC6		267	268.554	518	407.79	1.51846
20	-	33329138	33331138	NM_002212	EIF6		413	415.404	801	630.579	1.51799
4	+	53273294	53275294	NR_003016	SNORA26		99	99.5763	192	151.15	1.51793
6	-	56429743	56431743	NM_015548	DST		147	147.856	285	224.363	1.51745
11	-	47395895	47397895	NM_002804	PSMC3		211	212.228	409	321.981	1.51714
12	+	28593366	28595366	NM_018318	CCDC91		16	16.0931	31	24.4044	1.51645
11	+	71626836	71628836	NM_001567	INPPL1		63	63.3668	122	96.0432	1.51567
1	+	54455644	54457644	NM_016491	MRPL37		78	78.4541	151	118.873	1.51519
2	-	70375611	70377611	NM_032822	FAM136A		31	31.1805	60	47.2344	1.51487
16	+	31030613	31032613	NM_005881	BCKDK		15	15.0873	29	22.8299	1.51319
14	-	62910107	62912107	NM_006246	PPP2R5E		15	15.0873	29	22.8299	1.51319
14	-	23747626	23749626	NM_014169	CHMP4A		44	44.2562	85	66.9153	1.512
19	+	59389206	59391206	NM_024075	TSEN34		203	204.182	392	308.598	1.51139
14	-	22563899	22565899	NM_001130725	PSMB5		461	463.684	890	700.643	1.51104
1	+	44228427	44230427	NM_003780	B4GALT2		72	72.4192	139	109.426	1.51101
19	+	55031049	55033049	NM_030973	MED25		14	14.0815	27	21.2555	1.50946
2	-	26266007	26268007	NM_000182	HADHA		70	70.4075	135	106.277	1.50946
6	+	31914520	31916520	NM_001040437	C6orf48		434	436.527	837	658.919	1.50946
16	-	28760232	28762232	NM_003321	TUFM		279	280.624	538	423.535	1.50926
4	-	108753270	108755270	NM_005443	PAPSS1		55	55.3202	106	83.4474	1.50844
14	+	76866693	76868693	NM_145871	GSTZ1		110	110.64	212	166.895	1.50844
19	+	18563147	18565147	NM_001100419	C19orf60		274	275.595	528	415.662	1.50824
11	+	65527193	65529193	NM_003860	BANF1		95	95.5531	183	144.065	1.50769
22	+	36391885	36393885	NM_020315	PDXP		27	27.1572	52	40.9364	1.50739
22	-	35192038	35194038	NM_012473	TXN2		54	54.3144	104	81.8729	1.50739
X	-	46885558	46887558	NM_019056	NDUFB11		170	170.99	327	257.427	1.50551
22	+	28037774	28039774	NM_152237	GAS2L1		39	39.227	75	59.0429	1.50516
9	-	133388003	133390003	NM_001135954	UCK1		13	13.0757	25	19.681	1.50516
6	-	42281516	42283516	NM_018141	MRPS10		103	103.6	198	155.873	1.50457
17	+	4647748	4649748	NM_002798	PSMB6		269	270.566	517	407.003	1.50426
17	-	9093512	9095512	NM_004853	STX8		50	50.2911	96	75.575	1.50275
16	-	87402377	87404377	NM_001030018	APRT		122	122.71	234	184.214	1.50121
14	-	66873341	66875341	NM_015994	ATP6V1D		134	134.78	257	202.32	1.50112
22	-	40398882	40400882	NM_005008	NHP2L1		338	339.968	648	510.131	1.50053
1	-	52145215	52147215	NM_002867	RAB3B		12	12.0699	23	18.1065	1.50014
17	-	73680754	73682754	NM_003258	TK1		24	24.1397	46	36.213	1.50014
2	+	72971797	72973797	NM_003124	SPR		130	130.757	249	196.023	1.49914
20	+	25225648	25227648	NM_002862	PYGB		220	221.281	421	331.428	1.49777
10	+	69771959	69773959	NM_012207	HNRNPH3		138	138.803	264	207.831	1.49731
19	-	60431958	60433958	NM_014931	PPP6R1		68	68.3959	130	102.341	1.49631
11	-	483511	485511	NM_203386	RNH1		204	205.188	390	307.023	1.49631
4	-	17096113	17098113	NM_000320	QDPR		45	45.262	86	67.7026	1.49579
20	+	34589454	34591454	NM_014902	DLGAP4		45	45.262	86	67.7026	1.49579
1	-	25420353	25422353	NM_015484	SYF2		144	144.838	275	216.491	1.49471
6	+	31001214	31003214	NM_020442	VARS2		11	11.064	21	16.532	1.49421
1	-	23626642	23628642	NM_017707	ASAP3		11	11.064	21	16.532	1.49421
1	-	9829920	9831920	NM_020248	CTNNBIP1		22	22.1281	42	33.064	1.49421
10	-	10865407	10867407	NR_027082	SFTA1P		22	22.1281	42	33.064	1.49421
16	-	2760415	2762415	NM_007108	TCEB2		533	536.103	1017	800.622	1.49341
9	+	36201059	36203059	NM_007096	CLTA		641	644.732	1221	961.219	1.49088
12	+	4283783	4285783	NM_001759	CCND2		21	21.1223	40	31.4896	1.49082
8	+	145508193	145510193	NM_005526	HSF1		63	63.3668	120	94.4687	1.49082
22	+	41888192	41890192	NM_007311	TSPO		1394	1402.12	2653	2088.55	1.48957
18	-	75832854	75834854	NM_006701	TXNL4A		287	288.671	546	429.833	1.48901
22	+	22566409	22568409	NM_002415	MIF		1359	1366.91	2585	2035.01	1.48877
15	-	38631589	38633589	NM_001080792	C15orf57		10	10.0582	19	14.9575	1.4871
20	+	30423013	30425013	NM_001164603	ASXL1		10	10.0582	19	14.9575	1.4871
17	+	70254069	70256069	NM_175738	RAB37		20	20.1164	38	29.9151	1.4871
13	-	110090757	110092757	NM_024537	CARS2		20	20.1164	38	29.9151	1.4871
7	-	133776646	133778646	NM_001628	AKR1B1		60	60.3493	114	89.7453	1.4871
5	+	140065423	140067423	NM_144723	ZMAT2		109	109.635	207	162.959	1.48638
19	+	39584158	39586158	NM_000175	GPI		29	29.1688	55	43.2982	1.4844
4	+	39459805	39461805	NM_001111112	UBE2K		19	19.1106	36	28.3406	1.48298
8	-	67995718	67997718	NR_002599	SNHG6		475	477.765	899	707.728	1.48133
19	+	43486486	43488486	NM_033520	C19orf33		2175	2187.66	4116	3240.28	1.48116
11	+	63069506	63071506	NM_004585	RARRES3		83	83.4832	157	123.597	1.4805
12	-	116953879	116955879	NM_018639	WSB2		226	227.316	427	336.151	1.47879
17	+	40576326	40578326	NM_001135704	ACBD4		9	9.0524	17	13.3831	1.4784
3	+	13521924	13523924	NM_001136041	HDAC11		9	9.0524	17	13.3831	1.4784
6	-	31751439	31753439	NM_025262	LY6G5C		9	9.0524	17	13.3831	1.4784
3	-	15085583	15087583	NM_022340	ZFYVE20		9	9.0524	17	13.3831	1.4784
11	-	64643674	64645674	NM_001997	FAU		1996	2007.62	3764	2963.17	1.47596
11	-	116153485	116155485	NM_003904	ZNF259		96	96.5589	181	142.49	1.47568
11	+	754024	756024	NM_006755	TALDO1		122	122.71	230	181.065	1.47555
1	-	145584791	145586791	NM_016361	ACP6		26	26.1514	49	38.5747	1.47506
22	+	36941463	36943463	NM_001161572	MAFF		52	52.3027	98	77.1494	1.47506
X	-	48634673	48636673	NM_001167947	TIMM17B		163	163.949	307	241.682	1.47413
11	+	8897202	8899202	NM_020642	C11orf17		77	77.4483	145	114.15	1.47388
17	+	7546545	7548545	NM_018081	WRAP53		17	17.099	32	25.1917	1.47328
19	-	1559291	1561291	NM_003200	TCF3		17	17.099	32	25.1917	1.47328
11	+	47139374	47141374	NM_001003676	C11orf49		34	34.1979	64	50.3833	1.47328
1	-	1465915	1467915	NM_014188	SSU72		271	272.578	510	401.492	1.47295
1	+	11995159	11997159	NM_014874	MFN2		76	76.4424	143	112.575	1.47268
19	+	12924455	12926455	NM_005053	RAD23A		135	135.786	254	199.959	1.4726
2	+	100988317	100990317	NM_001099693	RPL31		5852	5886.07	11010	8667.5	1.47255
1	+	46554034	46556034	NM_006004	UQCRH		1195	1201.96	2248	1769.71	1.47236
19	-	5641844	5643844	NM_004793	LONP1		42	42.2445	79	62.1919	1.47219
4	+	2014495	2016495	NM_001141936	C4orf48		251	252.461	472	371.577	1.47182
19	-	2375621	2377621	NM_012458	TIMM13		149	149.867	280	220.427	1.47081
19	+	41307689	41309689	NM_001281	TBCB		222	223.292	417	328.279	1.47017
4	-	120436021	120438021	NM_001170330	C4orf3		154	154.897	289	227.512	1.4688
14	+	102441381	102443381	NM_003300	TRAF3		8	8.04657	15	11.8086	1.46753
20	+	35466235	35468235	NM_198291	SRC		8	8.04657	15	11.8086	1.46753
19	+	2198678	2200678	NM_007165	SF3A2		8	8.04657	15	11.8086	1.46753
9	+	131682928	131684928	NM_006676	USP20		8	8.04657	15	11.8086	1.46753
5	+	139831246	139833246	NM_017978	ANKHD1		8	8.04657	15	11.8086	1.46753
8	+	38238444	38240444	NM_001164232	DDHD2		8	8.04657	15	11.8086	1.46753
11	-	601554	603554	NM_004031	IRF7		16	16.0931	30	23.6172	1.46753
7	+	158430644	158432644	NM_018051	WDR60		16	16.0931	30	23.6172	1.46753
15	-	81596819	81598819	NM_016073	HDGFRP3		32	32.1863	60	47.2344	1.46753
20	+	61992334	61994334	NM_199363	TPD52L2		48	48.2794	90	70.8515	1.46753
22	-	49310047	49312047	NM_001953	TYMP		56	56.326	105	82.6601	1.46753
1	-	154972717	154974717	NM_024540	MRPL24		222	223.292	416	327.491	1.46665
14	+	77004568	77006568	NM_012111	AHSA1		101	101.588	189	148.788	1.46462
17	-	44835418	44837418	NM_002634	PHB		62	62.3609	116	91.3197	1.46437
22	+	40809234	40811234	NM_033318	C22orf32		154	154.897	288	226.725	1.46372
16	-	30805616	30807616	NM_004765	BCL7C		122	122.71	228	179.491	1.46272
5	+	159424128	159426128	NM_003314	TTC1		183	184.065	342	269.236	1.46272
2	+	75049367	75051367	NM_019896	POLE4		228	229.327	426	335.364	1.46238
17	-	77482557	77484557	NM_153824	PYCR1		151	151.879	282	222.001	1.4617
1	+	149505578	149507578	NM_002810	PSMD4		369	371.148	689	542.408	1.46143
19	-	1826974	1828974	NM_001130111	FAM108A1		15	15.0873	28	22.0427	1.46101
16	-	83155704	83157704	NM_021149	COTL1		165	165.961	308	242.47	1.46101
1	+	200127338	200129338	NM_198149	SHISA4		165	165.961	308	242.47	1.46101
12	+	52964297	52966297	NM_031157	HNRNPA1		134	134.78	250	196.81	1.46023
14	-	104709320	104711320	NM_177533	NUDT14		96	96.5589	179	140.916	1.45938
12	-	21678541	21680541	NM_002300	LDHB		389	391.265	725	570.748	1.45873
19	-	41190861	41192861	NM_032878	ALKBH6		22	22.1281	41	32.2768	1.45864
16	+	25096052	25098052	NM_016309	LCMT1		22	22.1281	41	32.2768	1.45864
7	+	43812466	43814466	NM_000712	BLVRA		44	44.2562	82	64.5536	1.45864
9	-	126154564	126156564	NM_002799	PSMB7		277	278.613	516	406.215	1.45799
12	+	54796883	54798883	NM_021104	RPL41		2118	2130.33	3945	3105.66	1.45783
17	+	24074501	24076501	NM_000984	RPL23A		138	138.803	257	202.32	1.4576
19	+	1385682	1387682	NM_018959	DAZAP1		101	101.588	188	148.001	1.45687
19	+	54209994	54211994	NM_006666	RUVBL2		137	137.798	255	200.746	1.45682
10	-	73796090	73798090	NM_001195519	CBARA1		36	36.2096	67	52.745	1.45666
17	+	7068309	7070309	NM_001033859	ACADVL		165	165.961	307	241.682	1.45626
9	-	129736194	129738194	NM_003863	DPM2		71	71.4133	132	103.916	1.45513
11	+	62289763	62291763	NM_002696	POLR2G		325	326.892	604	475.492	1.45459
14	+	64598123	64600123	NM_002028	FNTB		7	7.04075	13	10.2341	1.45355
1	+	62401179	62403179	NM_176877	INADL		7	7.04075	13	10.2341	1.45355
4	-	832064	834064	NM_005255	GAK		7	7.04075	13	10.2341	1.45355
6	+	32934606	32936606	NM_002800	PSMB9		28	28.163	52	40.9364	1.45355
2	+	88830567	88832567	NM_144563	RPIA		28	28.163	52	40.9364	1.45355
X	-	15752849	15754849	NM_003916	AP1S2		118	118.687	219	172.405	1.45261
8	-	99122117	99124117	NM_000989	RPL30		1764	1774.27	3272	2575.85	1.45178
19	-	50881551	50883551	NM_004597	SNRPD2		867	872.047	1608	1265.88	1.45162
10	-	72312272	72314272	NM_000281	PCBD1		55	55.3202	102	80.2984	1.45152
X	-	53574787	53576787	NM_031407	HUWE1		48	48.2794	89	70.0643	1.45122
11	+	67014155	67016155	NM_003977	AIP		166	166.966	307	241.682	1.44749
6	-	86443025	86445025	NR_003044	SNORD50B		258	259.502	477	375.513	1.44705
6	-	5052651	5054651	NM_001164841	LYRM4		99	99.5763	183	144.065	1.44678
6	+	2963993	2965993	NM_000904	NQO2		72	72.4192	133	104.703	1.44579
2	+	219858866	219860866	NM_001039550	DNAJB2		72	72.4192	133	104.703	1.44579
22	-	22437020	22439020	NM_213720	CHCHD10		65	65.3784	120	94.4687	1.44495
19	+	54685041	54687041	NR_000019	SNORD34		13	13.0757	24	18.8937	1.44495
X	+	69641064	69643064	NM_020730	DLG3		13	13.0757	24	18.8937	1.44495
13	-	29673766	29675766	NM_001014380	KATNAL1		13	13.0757	24	18.8937	1.44495
16	+	31395782	31397782	NM_001164719	TGFB1I1		13	13.0757	24	18.8937	1.44495
9	+	124124563	124126563	NM_138777	MRRF		13	13.0757	24	18.8937	1.44495
3	+	137530703	137532703	NM_000532	PCCB		26	26.1514	48	37.7875	1.44495
11	-	633224	635224	NM_021008	DEAF1		52	52.3027	96	75.575	1.44495
12	-	6943777	6945777	NM_007273	PHB2		175	176.019	323	254.278	1.44461
6	+	7530945	7532945	NM_001008844	DSP		84	84.489	155	122.022	1.44424
3	-	10316614	10318614	NM_183352	SEC13		277	278.613	511	402.279	1.44387
10	+	6018562	6020562	NM_032807	FBXO18		19	19.1106	35	27.5534	1.44178
5	+	112208835	112210835	NM_001127510	APC		19	19.1106	35	27.5534	1.44178
6	+	126342082	126344082	NM_138571	HINT3		38	38.2212	70	55.1067	1.44178
19	-	10543346	10545346	NM_005498	AP1M2		82	82.4774	151	118.873	1.44128
12	+	54398754	54400754	NM_001487	BLOC1S1		164	164.955	302	237.746	1.44128
6	+	111394784	111396784	NM_138408	GTF3C6		113	113.658	208	163.746	1.44069
3	+	198042915	198044915	NM_002577	PAK2		25	25.1455	46	36.213	1.44014
2	-	168517775	168519775	NM_013233	STK39		25	25.1455	46	36.213	1.44014
16	-	66524907	66526907	NM_002801	PSMB10		62	62.3609	114	89.7453	1.43913
17	+	69716614	69718614	NM_000999	RPL38		1835	1845.68	3374	2656.14	1.43911
6	-	32915471	32917471	NM_004159	PSMB8		105	105.611	193	151.937	1.43865
12	-	6726418	6728418	NM_005439	MLF2		191	192.112	351	276.321	1.43833
1	+	42939607	42941607	NM_004559	YBX1		362	364.107	665	523.514	1.4378
1	+	149407238	149409238	NM_024041	SCNM1		49	49.2853	90	70.8515	1.43758
X	+	153331196	153333196	NM_004699	FAM50A		275	276.601	505	397.556	1.43729
7	-	100668612	100670612	NM_016068	FIS1		67	67.3901	123	96.8304	1.43687
5	-	150388698	150390698	NM_006058	TNIP1		207	208.205	380	299.151	1.43681
19	-	60793548	60795548	NM_032836	FIZ1		6	6.03493	11	8.65963	1.43492
12	-	54840902	54842902	NM_001130420	SMARCC2		6	6.03493	11	8.65963	1.43492
22	-	22944621	22946621	NM_001099782	GGT5		6	6.03493	11	8.65963	1.43492
2	+	173171108	173173108	NM_002610	PDK1		6	6.03493	11	8.65963	1.43492
21	+	44047411	44049411	NM_003683	RRP1		6	6.03493	11	8.65963	1.43492
7	-	150380831	150382831	NM_004935	CDK5		6	6.03493	11	8.65963	1.43492
9	+	735103	737103	NM_153186	KANK1		6	6.03493	11	8.65963	1.43492
12	-	112743241	112745241	NM_001146698	RBM19		6	6.03493	11	8.65963	1.43492
7	-	1439520	1441520	NM_182924	MICALL2		6	6.03493	11	8.65963	1.43492
21	+	39808303	39810303	NM_007341	SH3BGR		6	6.03493	11	8.65963	1.43492
2	+	210593536	210595536	NM_199229	RPE		6	6.03493	11	8.65963	1.43492
1	+	26674720	26676720	NM_005517	HMGN2		12	12.0699	22	17.3193	1.43492
3	-	49288580	49290580	NM_199443	USP4		12	12.0699	22	17.3193	1.43492
8	-	22019327	22021327	NM_024815	NUDT18		12	12.0699	22	17.3193	1.43492
16	+	30693039	30695039	NM_014771	RNF40		12	12.0699	22	17.3193	1.43492
14	-	23803583	23805583	NM_182836	RABGGTA		18	18.1048	33	25.9789	1.43492
22	+	37398801	37400801	NM_015373	CBY1		18	18.1048	33	25.9789	1.43492
22	-	28233155	28235155	NM_001002878	THOC5		18	18.1048	33	25.9789	1.43492
22	-	28052668	28054668	NM_001127	AP1B1		24	24.1397	44	34.6385	1.43492
17	-	38355068	38357068	NM_001136042	AARSD1		30	30.1747	55	43.2982	1.43492
6	-	33325026	33327026	NM_022553	VPS52		30	30.1747	55	43.2982	1.43492
15	-	81475184	81477184	NM_025238	BTBD1		30	30.1747	55	43.2982	1.43492
6	-	32044566	32046566	NM_005510	DOM3Z		30	30.1747	55	43.2982	1.43492
22	-	35735851	35737851	NM_003312	TST		114	114.664	209	164.533	1.43492
3	-	150716711	150718711	NM_015472	WWTR1		458	460.666	839	660.494	1.43378
2	+	54384939	54386939	NM_138448	ACYP2		71	71.4133	130	102.341	1.43308
20	-	43902766	43904766	NM_005469	ACOT8		65	65.3784	119	93.6815	1.43291
2	-	86583063	86585063	NR_036454	VPS24		130	130.757	238	187.363	1.43291
19	+	11336374	11338374	NM_022737	LPPR2		47	47.2736	86	67.7026	1.43214
19	-	13115223	13117223	NM_003765	STX10		204	205.188	373	293.64	1.43108
11	+	7973294	7975294	NM_003754	EIF3F		17	17.099	31	24.4044	1.42724
11	+	65061758	65063758	NM_001048218	SCYL1		34	34.1979	62	48.8088	1.42724
7	-	101899552	101901552	NM_006234	POLR2J		234	235.362	426	335.364	1.42488
1	-	26098193	26100193	NM_203401	STMN1		891	896.187	1622	1276.9	1.42482
16	+	1954312	1956312	NR_003020	SNORA78		105	105.611	191	150.363	1.42374
19	-	60464402	60466402	NM_012267	HSPBP1		116	116.675	211	166.107	1.42367
X	+	100768487	100770487	NM_016607	ARMCX3		66	66.3842	120	94.4687	1.42306
8	-	99535036	99537036	NM_006281	STK3		11	11.064	20	15.7448	1.42306
5	+	134325235	134327235	NM_032151	PCBD2		11	11.064	20	15.7448	1.42306
1	+	33357582	33359582	NM_052998	ADC		11	11.064	20	15.7448	1.42306
2	-	26001958	26003958	NM_002254	KIF3C		11	11.064	20	15.7448	1.42306
18	-	662858	664858	NM_017512	ENOSF1		11	11.064	20	15.7448	1.42306
1	+	44233785	44235785	NM_152499	CCDC24		11	11.064	20	15.7448	1.42306
2	+	24245011	24247011	NM_001145710	LOC375190		11	11.064	20	15.7448	1.42306
17	-	37380964	37382964	NM_003315	DNAJC7		44	44.2562	80	62.9791	1.42306
15	-	62765825	62767825	NM_002537	OAZ2		131	131.763	238	187.363	1.42197
15	+	97492323	97494323	NM_015286	SYNM		38	38.2212	69	54.3195	1.42119
10	-	99184655	99186655	NM_016046	EXOSC1		38	38.2212	69	54.3195	1.42119
16	+	88552275	88554275	NM_017702	DEF8		65	65.3784	118	92.8942	1.42087
17	-	36932394	36934394	NM_002276	KRT19		490	492.853	889	699.856	1.42001
7	-	43871681	43873681	NM_032014	MRPS24		461	463.684	836	658.132	1.41936
9	-	129306438	129308438	NM_022833	FAM129B		541	544.15	981	772.282	1.41925
11	+	46651944	46653944	NM_001142673	ATG13		16	16.0931	29	22.8299	1.41861
1	+	217451830	217453830	NM_138794	LYPLAL1		16	16.0931	29	22.8299	1.41861
1	+	38046713	38048713	NM_001142726	C1orf122		356	358.073	645	507.769	1.41806
3	-	48483200	48485200	NM_016479	SHISA5		170	170.99	308	242.47	1.41804
12	-	55317225	55319225	NM_001686	ATP5B		159	159.926	288	226.725	1.41769
16	-	11548078	11550078	NM_001136473	LITAF		37	37.2154	67	52.745	1.41729
10	-	92660836	92662836	NM_014391	ANKRD1		279	280.624	505	397.556	1.41668
22	-	17807409	17809409	NM_001166242	C22orf39		21	21.1223	38	29.9151	1.41628
17	-	23923259	23925259	NM_005165	ALDOC		21	21.1223	38	29.9151	1.41628
11	+	63844859	63846859	NM_181652	PRDX5		549	552.196	993	781.728	1.41567
3	+	44375298	44377298	NM_001029839	C3orf23		26	26.1514	47	37.0002	1.41485
9	-	130895893	130897893	NR_028048	CRAT		31	31.1805	56	44.0854	1.41388
2	+	74537595	74539595	NM_031288	INO80B		36	36.2096	65	51.1705	1.41318
19	+	6318915	6320915	NM_006012	CLPP		184	185.071	332	261.363	1.41223
19	+	6325261	6327261	NM_032306	ALKBH7		280	281.63	505	397.556	1.41162
17	+	38407497	38409497	NM_000988	RPL27		2691	2706.67	4848	3816.54	1.41005
11	-	2905078	2907078	NM_003311	PHLDA2		728	732.238	1311	1032.07	1.40947
11	-	102425622	102427622	NM_032299	DCUN1D5		5	5.02911	9	7.08515	1.40883
14	+	99679326	99681326	NM_016337	EVL		5	5.02911	9	7.08515	1.40883
14	+	20237598	20239598	NM_002937	RNASE4		5	5.02911	9	7.08515	1.40883
22	+	36380996	36382996	NM_018957	SH3BP1		5	5.02911	9	7.08515	1.40883
2	+	27176123	27178123	NM_006488	KHK		5	5.02911	9	7.08515	1.40883
12	-	64437067	64439067	NR_026825	RPSAP52		5	5.02911	9	7.08515	1.40883
8	+	9676266	9678266	NM_003747	TNKS		5	5.02911	9	7.08515	1.40883
16	+	787075	789075	NM_022092	CHTF18		5	5.02911	9	7.08515	1.40883
19	-	8480461	8482461	NM_001146175	ZNF414		5	5.02911	9	7.08515	1.40883
3	+	52301061	52303061	NM_001144951	GLYCTK		5	5.02911	9	7.08515	1.40883
1	-	29390971	29392971	NM_016011	MECR		10	10.0582	18	14.1703	1.40883
15	-	29017435	29019435	NM_017762	MTMR10		10	10.0582	18	14.1703	1.40883
7	+	63532330	63534330	NR_029404	LOC649395		10	10.0582	18	14.1703	1.40883
16	+	70703312	70705312	NM_014003	DHX38		10	10.0582	18	14.1703	1.40883
19	-	45590510	45592510	NM_181882	PRX		10	10.0582	18	14.1703	1.40883
5	-	179592200	179594200	NM_002752	MAPK9		10	10.0582	18	14.1703	1.40883
1	-	203377253	203379253	NM_015375	DSTYK		10	10.0582	18	14.1703	1.40883
1	-	10442189	10444189	NM_213566	DFFA		15	15.0873	27	21.2555	1.40883
7	-	44119810	44121810	NM_006230	POLD2		20	20.1164	36	28.3406	1.40883
4	-	100017629	100019629	NM_001968	EIF4E		20	20.1164	36	28.3406	1.40883
17	+	78493351	78495351	NM_005993	TBCD		25	25.1455	45	35.4258	1.40883
9	+	130191836	130193836	NM_030914	URM1		100	100.582	180	141.703	1.40883
3	+	50270790	50272790	NM_002070	GNAI2		221	222.287	397	312.534	1.406
6	-	43300344	43302344	NM_006443	C6orf108		108	108.629	194	152.724	1.40593
12	+	94783369	94785369	NM_003095	SNRPF		162	162.943	291	229.087	1.40593
6	+	33287477	33289477	NM_002931	RING1		103	103.6	185	145.639	1.40579
1	+	93079069	93081069	NM_000969	RPL5		2757	2773.05	4948	3895.26	1.40468
12	-	122310492	122312492	NM_004642	CDK2AP1		292	293.7	524	412.513	1.40454
9	-	2793154	2795154	NM_014878	KIAA0020		29	29.1688	52	40.9364	1.40343
10	+	70830643	70832643	NM_033498	HK1		58	58.3377	104	81.8729	1.40343
6	-	37042894	37044894	NM_014341	MTCH1		995	1000.79	1784	1404.43	1.40332
5	+	1868167	1870167	NM_004553	NDUFS6		251	252.461	450	354.258	1.40322
14	-	92737989	92739989	NM_032490	C14orf142		53	53.3085	95	74.7877	1.40292
10	-	99105447	99107447	NM_015179	RRP12		24	24.1397	43	33.8513	1.40231
11	+	63812548	63814548	NM_001170726	GPR137		24	24.1397	43	33.8513	1.40231
20	+	47293021	47295021	NM_017895	DDX27		43	43.2503	77	60.6174	1.40155
X	-	134011628	134013628	NM_001078172	FAM127B		38	38.2212	68	53.5323	1.40059
20	+	41708276	41710276	NM_016004	IFT52		123	123.716	220	173.193	1.39992
9	+	130950046	130952046	NM_178001	PPP2R4		137	137.798	245	192.874	1.39969
6	+	32044511	32046511	NM_006929	SKIV2L		33	33.1921	59	46.4471	1.39934
16	-	69070972	69072972	NM_015386	COG4		33	33.1921	59	46.4471	1.39934
7	+	100113728	100115728	NM_005273	GNB2		334	335.944	597	469.982	1.39899
1	+	39271895	39273895	NM_004552	NDUFS5		577	580.359	1031	811.644	1.39852
10	-	101145616	101147616	NM_002079	GOT1		42	42.2445	75	59.0429	1.39765
14	-	30983993	30985993	NM_080664	C14orf126		14	14.0815	25	19.681	1.39765
3	+	51956923	51958923	NM_005485	PARP3		14	14.0815	25	19.681	1.39765
20	-	1369810	1371810	NM_182483	NSFL1C		14	14.0815	25	19.681	1.39765
16	+	85994881	85996881	NM_022818	MAP1LC3B		28	28.163	50	39.362	1.39765
14	+	95079808	95081808	NM_016417	GLRX5		107	107.623	191	150.363	1.39713
1	+	45252928	45254928	NR_036510	UROD		321	322.869	573	451.088	1.39713
19	+	45962137	45964137	NM_004596	SNRPA		37	37.2154	66	51.9578	1.39614
5	-	52428651	52430651	NM_176806	MOCS2		92	92.5356	164	129.107	1.39522
16	-	18700777	18702777	NM_001019	RPS15A		262	263.525	467	367.641	1.39509
19	+	50232292	50234292	NM_006509	RELB		32	32.1863	57	44.8726	1.39415
X	-	53473930	53475930	NM_004493	HSD17B10		113	113.658	201	158.235	1.39221
6	-	37557674	37559674	NM_138493	C6orf129		140	140.815	249	196.023	1.39206
16	+	4679976	4681976	NM_001142291	MGRN1		9	9.0524	16	12.5958	1.39144
11	+	70889229	70891229	NM_018161	NADSYN1		9	9.0524	16	12.5958	1.39144
X	+	53133453	53135453	NM_022117	TSPYL2		9	9.0524	16	12.5958	1.39144
2	-	223143405	223145405	NM_005687	FARSB		18	18.1048	32	25.1917	1.39144
1	+	153566533	153568533	NM_014328	RUSC1		45	45.262	80	62.9791	1.39144
12	+	12688308	12690308	NM_001310	CREBL2		45	45.262	80	62.9791	1.39144
12	+	11215990	11217990	NR_036583	LOC100129361		72	72.4192	128	100.767	1.39144
22	+	18493704	18495704	NM_002882	RANBP1		67	67.3901	119	93.6815	1.39014
1	+	163890479	163892479	NM_004528	MGST3		615	618.58	1090	858.091	1.38719
4	+	38803248	38805248	NM_001171654	KLHL5		79	79.4599	140	110.213	1.38703
21	-	43135272	43137272	NM_033661	WDR4		13	13.0757	23	18.1065	1.38475
14	+	88954890	88956890	NR_036500	LOC400236		13	13.0757	23	18.1065	1.38475
11	+	122189397	122191397	NM_032873	UBASH3B		26	26.1514	46	36.213	1.38475
2	-	111902356	111904356	NR_024373	LOC541471		26	26.1514	46	36.213	1.38475
22	+	28495402	28497402	NM_013387	UQCR10		480	482.794	849	668.366	1.38437
16	+	671769	673769	NM_005861	STUB1		229	230.333	405	318.832	1.38422
19	+	989064	991064	NM_201277	CNN2		69	69.4017	122	96.0432	1.38387
17	-	37529522	37531522	NM_201434	RAB5C		263	264.531	465	366.066	1.38383
15	+	41274521	41276521	NR_027514	CCNDBP1		181	182.054	320	251.917	1.38375
2	-	9640556	9642556	NM_006826	YWHAQ		112	112.652	198	155.873	1.38367
2	+	206734898	206736898	NM_001959	EEF1B2		718	722.18	1269	999.007	1.38332
6	+	117020129	117022129	NM_015952	RWDD1		77	77.4483	136	107.065	1.3824
11	-	62237795	62239795	NM_001079559	HNRNPUL2		64	64.3726	113	88.958	1.38192
17	-	77628502	77630502	NM_004104	FASN		132	132.768	233	183.427	1.38155
10	-	12001027	12003027	NM_080599	UPF2		17	17.099	30	23.6172	1.3812
19	+	3113766	3115766	NM_002068	GNA15		17	17.099	30	23.6172	1.3812
1	-	1316530	1318530	NM_001039577	CCNL2		17	17.099	30	23.6172	1.3812
2	+	85677342	85679342	NM_016494	RNF181		560	563.26	988	777.792	1.38088
7	-	24703498	24705498	NM_004403	DFNA5		93	93.5414	164	129.107	1.38021
12	-	111326376	111328376	NM_000970	RPL6		93	93.5414	164	129.107	1.38021
9	+	129615377	129617377	NM_001018078	FPGS		76	76.4424	134	105.49	1.37999
19	-	8281233	8283233	NM_005001	NDUFA7		76	76.4424	134	105.49	1.37999
3	+	142946933	142948933	NM_014245	RNF7		325	326.892	573	451.088	1.37993
9	+	138806590	138808590	NM_032928	TMEM141		135	135.786	238	187.363	1.37984
12	-	109356088	109358088	NM_005719	ARPC3		441	443.567	777	611.685	1.37901
15	+	38846203	38848203	NM_005258	GCHFR		46	46.2678	81	63.7664	1.3782
17	+	45542422	45544422	NM_002611	PDK2		25	25.1455	44	34.6385	1.37752
3	-	130329924	130331924	NM_020701	ISY1		25	25.1455	44	34.6385	1.37752
20	+	2975896	2977896	NM_030811	MRPS26		25	25.1455	44	34.6385	1.37752
12	-	48237352	48239352	NM_006337	MCRS1		29	29.1688	51	40.1492	1.37644
20	+	54376125	54378125	NM_080821	C20orf108		33	33.1921	58	45.6599	1.37562
19	+	12870783	12872783	NM_013976	GCDH		45	45.262	79	62.1919	1.37404
2	+	62215709	62217709	NM_152516	COMMD1		45	45.262	79	62.1919	1.37404
1	+	120087372	120089372	NM_006623	PHGDH		49	49.2853	86	67.7026	1.37369
6	-	31805336	31807336	NM_001288	CLIC1		1881	1891.95	3300	2597.89	1.37313
19	+	45178193	45180193	NM_006503	PSMC4		122	122.71	214	168.469	1.3729
1	-	45748293	45750293	NM_181696	PRDX1		1007	1012.86	1766	1390.26	1.37261
4	-	9684060	9686060	NM_017491	WDR1		535	538.115	938	738.43	1.37225
X	-	152928150	152930150	NM_001569	IRAK1		153	153.891	268	210.98	1.37097
4	+	152244254	152246254	NM_001006	RPS3A		1072	1078.24	1877	1477.65	1.37042
9	-	139233527	139235527	NM_031297	RNF208		8	8.04657	14	11.0213	1.36969
12	-	55932814	55934814	NM_014925	R3HDM2		8	8.04657	14	11.0213	1.36969
15	+	39916077	39918077	NM_001114632	JMJD7		8	8.04657	14	11.0213	1.36969
2	-	175371287	175373287	NM_001822	CHN1		12	12.0699	21	16.532	1.36969
3	+	10296906	10298906	NM_014760	TATDN2		16	16.0931	28	22.0427	1.36969
1	+	224325326	224327326	NM_002107	H3F3A		16	16.0931	28	22.0427	1.36969
2	+	3605384	3607384	NM_001011	RPS7		16	16.0931	28	22.0427	1.36969
2	+	232285494	232287494	NM_002823	PTMA		20	20.1164	35	27.5534	1.36969
11	+	73642396	73644396	NM_016147	PPME1		28	28.163	49	38.5747	1.36969
12	-	9282332	9284332	NR_036052	MIR1244-1		28	28.163	49	38.5747	1.36969
17	-	24923612	24925612	NM_001085454	GIT1		40	40.2329	70	55.1067	1.36969
7	-	96155014	96157014	NM_006304	SHFM1		40	40.2329	70	55.1067	1.36969
22	-	35950255	35952255	NM_002872	RAC2		158	158.92	276	217.278	1.36722
7	+	35910442	35912442	NM_001788	39326		505	507.94	882	694.345	1.36698
7	-	150403640	150405640	NM_006712	FASTK		51	51.2969	89	70.0643	1.36586
11	+	63895263	63897263	NM_003942	RPS6KA4		43	43.2503	75	59.0429	1.36514
9	-	135207486	135209486	NM_003172	SURF1		187	188.089	326	256.64	1.36446
7	+	99588769	99590769	NM_001008395	C7orf59		261	262.519	455	358.194	1.36445
19	+	18141343	18143343	NM_005027	PIK3R2		35	35.2038	61	48.0216	1.3641
1	+	45807308	45809308	NM_153326	AKR1A1		171	171.996	298	234.597	1.36397
1	+	158017957	158019957	NM_017823	DUSP23		151	151.879	263	207.044	1.36322
12	-	120699042	120701042	NM_019034	RHOF		27	27.1572	47	37.0002	1.36245
6	+	295355	297355	NM_020185	DUSP22		27	27.1572	47	37.0002	1.36245
7	-	127818566	127820566	NM_000883	IMPDH1		23	23.1339	40	31.4896	1.36119
9	-	94512465	94514465	NM_001003800	BICD2		23	23.1339	40	31.4896	1.36119
19	+	762327	764327	NM_002819	PTBP1		111	111.646	193	151.937	1.36088
6	-	34612557	34614557	NM_012391	SPDEF		107	107.623	186	146.426	1.36055
1	-	28398376	28400376	NM_014280	DNAJC8		84	84.489	146	114.937	1.36038
19	+	9820358	9822358	NM_006221	PIN1		122	122.71	212	166.895	1.36007
22	+	48997172	48999172	NM_031454	SELO		19	19.1106	33	25.9789	1.3594
10	+	122338357	122340357	NM_001030059	PPAPDC1A		53	53.3085	92	72.426	1.35862
14	-	19848368	19850368	NM_182852	CCNB1IP1		34	34.1979	59	46.4471	1.35818
17	+	46593449	46595449	NM_198175	NME1		211	212.228	366	288.13	1.35764
17	+	59576563	59578563	NR_002995	SNORA76		741	745.314	1285	1011.6	1.35728
14	+	104433132	104435132	NM_015005	KIAA0284		15	15.0873	26	20.4682	1.35665
5	-	177567145	177569145	NM_153373	AGXT2L2		15	15.0873	26	20.4682	1.35665
2	+	87601145	87603145	NR_024204	NCRNA00152		45	45.262	78	61.4047	1.35665
1	+	153973941	153975941	NM_033657	DAP3		75	75.4366	130	102.341	1.35665
17	-	23696785	23698785	NM_015584	POLDIP2		75	75.4366	130	102.341	1.35665
20	+	60395971	60397971	NM_001024	RPS21		3394	3413.76	5875	4625.03	1.35482
19	-	44205502	44207502	NM_178820	FBXO27		26	26.1514	45	35.4258	1.35464
18	-	49933572	49935572	NM_003927	MBD2		52	52.3027	90	70.8515	1.35464
1	+	3535554	3537554	NM_182752	TPRG1L		104	104.605	180	141.703	1.35464
11	+	117784772	117786772	NM_006476	ATP5L		433	435.521	749	589.642	1.35388
11	-	118390632	118392632	NM_001028	RPS25		37	37.2154	64	50.3833	1.35383
11	+	65097245	65099245	NM_001098784	FAM89B		59	59.3435	102	80.2984	1.35311
1	-	154544375	154546375	NM_001008800	CCT3		400	402.329	691	543.982	1.35208
2	-	219945423	219947423	NM_012100	DNPEP		55	55.3202	95	74.7877	1.35191
9	+	126153540	126155540	NM_001166170	NEK6		11	11.064	19	14.9575	1.35191
X	-	64051974	64053974	NM_018684	ZC4H2		11	11.064	19	14.9575	1.35191
16	-	2228873	2230873	NM_001919	DCI		150	150.873	259	203.895	1.35143
21	-	45048959	45050959	NM_006936	SUMO3		364	366.119	628	494.386	1.35034
20	+	47338202	47340202	NR_003604	NCRNA00275		462	464.69	797	627.43	1.35021
10	-	121248328	121250328	NM_002925	RGS10		240	241.397	414	325.917	1.35013
9	+	113471347	113473347	NM_004125	DNAJC25-GNG10		69	69.4017	119	93.6815	1.34984
22	-	16453902	16455902	NM_001039367	ATP6V1E1		196	197.141	338	266.087	1.34973
19	-	53989130	53991130	NM_001164773	BCAT2		29	29.1688	50	39.362	1.34945
16	+	4684861	4686861	NM_001193452	NUDT16L1		29	29.1688	50	39.362	1.34945
11	+	65790907	65792907	NM_001134775	KLC2		47	47.2736	81	63.7664	1.34888
10	+	29750305	29752305	NR_003930	LOC387647		18	18.1048	31	24.4044	1.34795
12	-	50848046	50850046	NM_182507	KRT80		43	43.2503	74	58.2557	1.34694
16	+	56051688	56053688	NM_020312	COQ9		43	43.2503	74	58.2557	1.34694
7	-	22817776	22819776	NM_019059	TOMM7		1254	1261.3	2158	1698.86	1.34691
20	+	33751316	33753316	NM_080748	ROMO1		1617	1626.41	2782	2190.1	1.34658
3	+	130113647	130115647	NM_014049	ACAD9		25	25.1455	43	33.8513	1.34621
19	+	10230721	10232721	NM_015956	MRPL4		82	82.4774	141	111.001	1.34583
22	+	45067569	45069569	NM_017931	TTC38		39	39.227	67	52.745	1.34461
6	-	34362974	34364974	NM_006703	NUDT3		98	98.5705	168	132.256	1.34174
1	-	102039714	102041714	NM_058170	OLFM3		7	7.04075	12	9.44687	1.34174
8	-	97307479	97309479	NM_006294	UQCRB		7	7.04075	12	9.44687	1.34174
14	+	92375057	92377057	NM_005113	GOLGA5		7	7.04075	12	9.44687	1.34174
9	-	100533111	100535111	NM_173551	ANKS6		7	7.04075	12	9.44687	1.34174
17	-	8047773	8049773	NM_004217	AURKB		7	7.04075	12	9.44687	1.34174
10	-	46552300	46554300	NR_003277	LOC728643		7	7.04075	12	9.44687	1.34174
1	-	184546408	184548408	NM_003292	TPR		7	7.04075	12	9.44687	1.34174
22	-	19124805	19126805	NM_032775	KLHL22		7	7.04075	12	9.44687	1.34174
18	-	19995008	19997008	NM_080597	OSBPL1A		14	14.0815	24	18.8937	1.34174
2	+	219235410	219237410	NM_004328	BCS1L		14	14.0815	24	18.8937	1.34174
19	+	54680300	54682300	NM_001459	FLT3LG		14	14.0815	24	18.8937	1.34174
3	-	38138204	38140204	NM_001607	ACAA1		63	63.3668	108	85.0218	1.34174
16	+	82403095	82405095	NM_001537	HSBP1		160	160.931	274	215.704	1.34034
2	-	97637833	97639833	NM_005735	ACTR1B		177	178.03	303	238.533	1.33985
11	+	77260046	77262046	NM_024684	C11orf67		52	52.3027	89	70.0643	1.33959
1	-	191250521	191252521	NM_015984	UCHL5		38	38.2212	65	51.1705	1.3388
17	-	4780169	4782169	NM_001165417	SLC25A11		55	55.3202	94	74.0005	1.33768
4	-	184047237	184049237	NM_001012732	DCTD		127	127.739	217	170.831	1.33734
12	+	100645977	100647977	NM_020244	CHPT1		82	82.4774	140	110.213	1.33629
7	+	98854175	98856175	NM_003910	BUD31		140	140.815	239	188.15	1.33615
2	-	74551616	74553616	NM_053050	MRPL53		174	175.013	297	233.81	1.33596
X	-	118803496	118805496	NM_001000	RPL39		2721	2736.84	4644	3655.94	1.33582
10	+	89496442	89498442	NM_001015880	PAPSS2		17	17.099	29	22.8299	1.33516
16	+	401488	403488	NM_020664	DECR2		17	17.099	29	22.8299	1.33516
13	-	113598043	113600043	NM_182614	FAM70B		17	17.099	29	22.8299	1.33516
12	+	6902120	6904120	NM_001975	ENO2		17	17.099	29	22.8299	1.33516
19	+	40928743	40930743	NM_172341	PSENEN		119	119.693	203	159.81	1.33516
20	+	60901390	60903390	NM_018270	C20orf20		91	91.5298	155	122.022	1.33314
1	+	152230255	152232255	NM_001030	RPS27		47	47.2736	80	62.9791	1.33223
19	+	54882516	54884516	NR_033397	PRMT1		278	279.618	473	372.364	1.33169
18	-	70070506	70072506	NM_001190807	CYB5A		87	87.5065	148	116.511	1.33146
19	+	57420490	57422490	NM_014225	PPP2R1A		257	258.496	437	344.024	1.33087
X	-	99815144	99817144	NM_001129896	SYTL4		10	10.0582	17	13.3831	1.33056
12	+	1474360	1476360	NM_178040	ERC1		10	10.0582	17	13.3831	1.33056
16	-	88300041	88302041	NM_004913	C16orf7		10	10.0582	17	13.3831	1.33056
11	+	47245977	47247977	NM_001130102	NR1H3		10	10.0582	17	13.3831	1.33056
19	-	63700511	63702511	NM_012254	SLC27A5		10	10.0582	17	13.3831	1.33056
22	-	19683060	19685060	NM_030573	THAP7		20	20.1164	34	26.7661	1.33056
19	-	10304451	10306451	NM_002162	ICAM3		30	30.1747	51	40.1492	1.33056
1	-	204830597	204832597	NM_006893	LGTN		30	30.1747	51	40.1492	1.33056
9	+	114273506	114275506	NM_001195822	HSDL2		30	30.1747	51	40.1492	1.33056
22	+	16590989	16592989	NM_015367	BCL2L13		40	40.2329	68	53.5323	1.33056
19	-	10321203	10323203	NM_003331	TYK2		40	40.2329	68	53.5323	1.33056
16	+	29765842	29767842	NM_005115	MVP		129	129.751	219	172.405	1.32874
1	+	153556081	153558081	NM_002004	FDPS		1828	1838.64	3103	2442.8	1.32859
19	-	14448570	14450570	NM_005716	GIPC1		664	667.866	1127	887.219	1.32844
1	-	151772699	151774699	NM_014624	S100A6		18902	19012	32072	25248.3	1.32802
2	-	232026702	232028702	NM_005381	NCL		217	218.263	368	289.704	1.32731
19	-	12617321	12619321	NM_000528	MAN2B1		23	23.1339	39	30.7023	1.32716
20	+	31904834	31906834	NM_176812	CHMP4B		276	277.607	468	368.428	1.32716
12	-	109294087	109296087	NM_016238	ANAPC7		59	59.3435	100	78.7239	1.32658
11	-	63097519	63099519	NM_007069	PLA2G16		180	181.048	305	240.108	1.32621
6	-	32026842	32028842	NM_002904	RDBP		235	236.368	398	313.321	1.32556
19	-	55170535	55172535	NM_016440	VRK3		13	13.0757	22	17.3193	1.32454
22	+	20307323	20309323	NM_003347	UBE2L3		13	13.0757	22	17.3193	1.32454
9	-	130521969	130523969	NM_032799	ZDHHC12		52	52.3027	88	69.277	1.32454
22	-	39970560	39972560	NM_002883	RANGAP1		77	77.4483	130	102.341	1.32141
2	-	3569565	3571565	NM_002936	RNASEH1		16	16.0931	27	21.2555	1.32078
3	+	186252096	186254096	NM_001009921	VPS8		16	16.0931	27	21.2555	1.32078
11	+	72757073	72759073	NM_014786	ARHGEF17		16	16.0931	27	21.2555	1.32078
17	-	77116386	77118386	NM_025161	C17orf70		16	16.0931	27	21.2555	1.32078
1	+	26773107	26775107	NM_001006665	RPS6KA1		32	32.1863	54	42.5109	1.32078
8	+	42146858	42148858	NM_006803	AP3M2		32	32.1863	54	42.5109	1.32078
19	-	5628432	5630432	NM_205767	C19orf70		223	224.298	376	296.002	1.31968
17	+	24052376	24054376	NM_003170	SUPT6H		35	35.2038	59	46.4471	1.31938
1	-	172098661	172100661	NR_002578	GAS5		264	265.537	445	350.321	1.31929
11	+	63727596	63729596	NM_006819	STIP1		111	111.646	187	147.214	1.31857
5	-	6651351	6653351	NM_001193455	NSUN2		19	19.1106	32	25.1917	1.3182
7	+	30639173	30641173	NM_002047	GARS		38	38.2212	64	50.3833	1.3182
3	-	122863737	122865737	NM_004487	GOLGB1		38	38.2212	64	50.3833	1.3182
X	+	118488387	118490387	NM_001152	SLC25A5		38	38.2212	64	50.3833	1.3182
2	+	27452498	27454498	NM_014748	SNX17		79	79.4599	133	104.703	1.31768
16	-	2028816	2030816	NM_002528	NTHL1		82	82.4774	138	108.639	1.3172
11	-	74653129	74655129	NM_004041	ARRB1		25	25.1455	42	33.064	1.31491
5	-	140004131	140006131	NM_001185012	NDUFA2		878	883.111	1475	1161.18	1.31487
11	-	63792875	63794875	NM_004322	BAD		315	316.834	529	416.45	1.31441
12	+	104288426	104290426	NM_001145199	C12orf75		346	348.014	581	457.386	1.31427
16	-	28455162	28457162	NM_012385	NUPR1		81	81.4716	136	107.065	1.31413
1	+	171723569	171725569	NM_004905	PRDX6		326	327.898	547	430.62	1.31327
15	+	38893059	38895059	NM_001077268	ZFYVE19		31	31.1805	52	40.9364	1.31289
1	-	89344897	89346897	NM_004120	GBP2		37	37.2154	62	48.8088	1.31152
11	-	66874594	66876594	NM_021173	POLD4		638	641.714	1069	841.559	1.31142
17	+	77278552	77280552	NM_004712	HGS		77	77.4483	129	101.554	1.31125
X	+	80439702	80441702	NM_003022	SH3BGRL		154	154.897	258	203.108	1.31125
15	+	43688201	43690201	NM_012388	PLDN		40	40.2329	67	52.745	1.31099
6	-	10778636	10780636	NR_026736	C6orf52		40	40.2329	67	52.745	1.31099
11	-	14255041	14257041	NM_001102669	RRAS2		46	46.2678	77	60.6174	1.31014
19	+	1229243	1231243	NM_017914	C19orf24		55	55.3202	92	72.426	1.30921
7	+	140051915	140053915	NM_004546	NDUFB2		956	961.566	1599	1258.8	1.30911
11	-	3803783	3805783	NM_001665	RHOG		58	58.3377	97	76.3622	1.30897
7	+	135010700	135012700	NM_001130929	PL-5283		61	61.3551	102	80.2984	1.30875
2	+	55624720	55626720	NM_080667	CCDC104		70	70.4075	117	92.107	1.3082
1	-	159335969	159337969	NM_012394	PFDN2		146	146.85	244	192.086	1.30804
14	-	68915592	68917592	NM_004450	ERH		518	521.016	864	680.175	1.30548
19	-	18405197	18407197	NM_001170938	ISYNA1		6	6.03493	10	7.87239	1.30447
21	-	25878838	25880838	NM_017446	MRPL39		6	6.03493	10	7.87239	1.30447
12	+	105806224	105808224	NM_018157	RIC8B		6	6.03493	10	7.87239	1.30447
11	-	116579997	116581997	NM_004716	PCSK7		6	6.03493	10	7.87239	1.30447
17	+	30355201	30357201	NM_013975	LIG3		6	6.03493	10	7.87239	1.30447
3	-	75552392	75554392	NR_024241	FAM86DP		6	6.03493	10	7.87239	1.30447
11	+	61676211	61678211	NM_020238	INCENP		6	6.03493	10	7.87239	1.30447
15	+	30714674	30716674	NM_199357	ARHGAP11A		6	6.03493	10	7.87239	1.30447
17	+	34144384	34146384	NM_001136498	CISD3		6	6.03493	10	7.87239	1.30447
8	-	96325316	96327316	NM_177965	C8orf37		6	6.03493	10	7.87239	1.30447
11	-	61956591	61958591	NM_024060	AHNAK		9	9.0524	15	11.8086	1.30447
10	+	21885120	21887120	NM_001195627	MLLT10		9	9.0524	15	11.8086	1.30447
16	-	4499677	4501677	NM_013399	C16orf5		9	9.0524	15	11.8086	1.30447
21	+	29469073	29471073	NM_020152	C21orf7		12	12.0699	20	15.7448	1.30447
8	+	408875	410875	NM_183420	FBXO25		12	12.0699	20	15.7448	1.30447
7	+	2619894	2621894	NM_001100390	IQCE		12	12.0699	20	15.7448	1.30447
3	+	36563500	36565500	NM_003149	STAC		12	12.0699	20	15.7448	1.30447
7	-	1820953	1822953	NM_003550	MAD1L1		15	15.0873	25	19.681	1.30447
17	+	43380673	43382673	NM_018129	PNPO		15	15.0873	25	19.681	1.30447
2	-	45468322	45470322	NM_018079	SRBD1		18	18.1048	30	23.6172	1.30447
22	+	40253939	40255939	NM_001098	ACO2		27	27.1572	45	35.4258	1.30447
10	-	100164945	100166945	NM_000195	HPS1		27	27.1572	45	35.4258	1.30447
5	-	111091898	111093898	NM_001142483	C5orf13		30	30.1747	50	39.362	1.30447
1	-	39100222	39102222	NM_012333	MYCBP		30	30.1747	50	39.362	1.30447
1	+	159356608	159358608	NM_001185093	NIT1		30	30.1747	50	39.362	1.30447
14	-	23828643	23830643	NM_001136050	DHRS1		36	36.2096	60	47.2344	1.30447
12	-	47615258	47617258	NM_001659	ARF3		69	69.4017	115	90.5325	1.30447
11	+	47561691	47563691	NM_004551	NDUFS3		111	111.646	185	145.639	1.30447
17	-	27201996	27203996	NM_018405	C17orf79		381	383.218	634	499.11	1.30242
6	-	144456710	144458710	NM_031287	SF3B5		410	412.387	682	536.897	1.30193
7	-	29925243	29927243	NM_001145515	SCRN1		92	92.5356	153	120.448	1.30164
19	-	55700070	55702070	NM_138334	JOSD2		147	147.856	244	192.086	1.29915
17	-	70636917	70638917	NM_014595	NT5C		94	94.5472	156	122.809	1.29892
22	+	23297509	23299509	NM_004175	SNRPD3		41	41.2387	68	53.5323	1.29811
19	+	40819427	40821427	NM_024321	RBM42		79	79.4599	131	103.128	1.29787
X	-	153942093	153944093	NM_001018024	MTCP1NB		76	76.4424	126	99.1921	1.29761
17	+	17951017	17953017	NM_001388	DRG2		35	35.2038	58	45.6599	1.29702
15	+	76248939	76250939	NM_005530	IDH3A		35	35.2038	58	45.6599	1.29702
14	+	101585888	101587888	NM_001376	DYNC1H1		70	70.4075	116	91.3197	1.29702
12	-	100929847	100931847	NM_016053	CCDC53		175	176.019	290	228.299	1.29702
21	-	44017258	44019258	NM_000100	CSTB		589	592.429	976	768.345	1.29694
2	-	74215035	74217035	NM_212552	BOLA3		102	102.594	169	133.043	1.2968
14	+	51540170	51542170	NM_016039	C14orf166		333	334.939	551	433.769	1.29507
3	+	130015331	130017331	NM_004637	RAB7A		359	361.09	594	467.62	1.29502
17	+	59262119	59264119	NM_002805	PSMC5		274	275.595	453	356.619	1.294
1	-	84735593	84737593	NM_005274	GNG5		279	280.624	461	362.917	1.29325
6	+	107124027	107126027	NM_001624	AIM1		23	23.1339	38	29.9151	1.29313
X	-	102449929	102451929	NM_001168401	BEX2		20	20.1164	33	25.9789	1.29143
14	-	66922452	66924452	NM_016445	PLEK2		77	77.4483	127	99.9794	1.29092
11	-	58049919	58051919	NM_004811	LPXN		114	114.664	188	148.001	1.29074
5	-	76762824	76764824	NM_018268	WDR41		37	37.2154	61	48.0216	1.29037
2	+	30235903	30237903	NM_016061	YPEL5		128	128.745	211	166.107	1.2902
14	+	60504151	60506151	NM_002431	MNAT1		17	17.099	28	22.0427	1.28912
12	-	52390168	52392168	NM_020898	CALCOCO1		51	51.2969	84	66.1281	1.28912
19	+	3529081	3531081	NM_006339	HMG20B		164	164.955	270	212.555	1.28856
19	-	45644530	45646530	NM_000713	BLVRB		328	329.91	540	425.109	1.28856
10	+	99206117	99208117	NM_198046	ZDHHC16		48	48.2794	79	62.1919	1.28817
17	+	45917335	45919335	NM_018346	RSAD1		48	48.2794	79	62.1919	1.28817
1	+	39724376	39726376	NM_033044	MACF1		223	224.298	367	288.917	1.28809
1	-	1297972	1299972	NM_017900	AURKAIP1		31	31.1805	51	40.1492	1.28764
6	-	41141508	41143508	NM_145063	C6orf130		73	73.425	120	94.4687	1.2866
17	-	23678479	23680479	NM_174887	IFT20		129	129.751	212	166.895	1.28627
17	-	7246018	7248018	NM_152766	C17orf61		350	352.038	575	452.663	1.28584
X	+	129373998	129375998	NM_016024	RBMX2		14	14.0815	23	18.1065	1.28584
19	-	19600284	19602284	NM_016573	GMIP		14	14.0815	23	18.1065	1.28584
17	-	21081775	21083775	NM_152914	C17orf103		14	14.0815	23	18.1065	1.28584
16	+	30336417	30338417	NM_001142305	ZNF771		14	14.0815	23	18.1065	1.28584
14	-	49112791	49114791	NM_001030001	RPS29		14	14.0815	23	18.1065	1.28584
11	-	65120801	65122801	NM_002419	MAP3K11		14	14.0815	23	18.1065	1.28584
15	-	39977930	39979930	NM_139265	EHD4		28	28.163	46	36.213	1.28584
19	-	846502	848502	NM_138774	C19orf22		42	42.2445	69	54.3195	1.28584
14	-	49119039	49121039	NM_001032	RPS29		4754	4781.68	7804	6143.61	1.28482
19	-	63548983	63550983	NM_130786	A1BG		78	78.4541	128	100.767	1.2844
17	-	2171731	2173731	NM_018128	TSR1		50	50.2911	82	64.5536	1.2836
1	-	23579141	23581141	NM_003196	TCEA3		36	36.2096	59	46.4471	1.28273
6	+	41864612	41866612	NM_001134493	TOMM6		659	662.836	1080	850.218	1.2827
22	-	17816463	17818463	NM_001035247	UFD1L		83	83.4832	136	107.065	1.28247
1	+	31609367	31611367	NM_016505	ZCCHC17		69	69.4017	113	88.958	1.28178
3	-	16331355	16333355	NM_015150	RFTN1		69	69.4017	113	88.958	1.28178
1	+	226352536	226354536	NM_001658	ARF1		386	388.247	632	497.535	1.28149
4	+	48121972	48123972	NM_020846	SLAIN2		11	11.064	18	14.1703	1.28075
11	-	2860023	2862023	NM_001122631	CDKN1C		22	22.1281	36	28.3406	1.28075
X	-	141116793	141118793	NM_016249	MAGEC2		33	33.1921	54	42.5109	1.28075
7	+	100308012	100310012	NM_003302	TRIP6		33	33.1921	54	42.5109	1.28075
16	-	4450695	4452695	NM_020677	NMRAL1		33	33.1921	54	42.5109	1.28075
10	+	99182188	99184188	NM_002629	PGAM1		33	33.1921	54	42.5109	1.28075
4	+	664817	666817	NM_002477	MYL5		44	44.2562	72	56.6812	1.28075
8	+	91132403	91134403	NM_001359	DECR1		66	66.3842	108	85.0218	1.28075
X	+	48644364	48646364	NM_001167990	PQBP1		180	181.048	294	231.448	1.27838
5	-	92771257	92773257	NR_021491	FLJ42709		30	30.1747	49	38.5747	1.27838
19	+	12719137	12721137	NM_004317	ASNA1		387	389.253	632	497.535	1.27818
9	-	131628384	131630384	NM_016520	C9orf78		49	49.2853	80	62.9791	1.27785
20	-	43835253	43837253	NM_080614	WFDC3		49	49.2853	80	62.9791	1.27785
19	+	54867985	54869985	NM_001040668	BCL2L12		49	49.2853	80	62.9791	1.27785
1	-	148456340	148458340	NM_030920	ANP32E		68	68.3959	111	87.3835	1.27761
7	-	56135759	56137759	NM_016139	CHCHD2		212	213.234	346	272.385	1.2774
7	+	128292138	128294138	NM_004231	ATP6V1F		527	530.068	860	677.026	1.27724
16	-	30268587	30270587	NR_024465	CD2BP2		19	19.1106	31	24.4044	1.27701
19	+	12646646	12648646	NM_032332	WDR83		19	19.1106	31	24.4044	1.27701
22	-	41891571	41893571	NM_015140	TTLL12		38	38.2212	62	48.8088	1.27701
17	-	39623698	39625698	NM_001098833	ATXN7L3		38	38.2212	62	48.8088	1.27701
2	+	58239559	58241559	NM_001130480	VRK2		38	38.2212	62	48.8088	1.27701
19	-	54640361	54642361	NM_017916	PIH1D1		133	133.774	217	170.831	1.27701
3	+	14213873	14215873	NM_014463	LSM3		160	160.931	261	205.469	1.27675
19	-	59301131	59303131	NM_013342	TFPT		46	46.2678	75	59.0429	1.27611
14	+	89943372	89945372	NM_001166106	CALM1		73	73.425	119	93.6815	1.27588
2	-	27206128	27208128	NM_013388	PREB		54	54.3144	88	69.277	1.27548
19	+	16206156	16208156	NM_001130524	AP1M1		81	81.4716	132	103.916	1.27548
11	-	63839740	63841740	NM_016404	TRMT112		108	108.629	176	138.554	1.27548
6	-	42009648	42011648	NM_001136017	CCND3		178	179.036	290	228.299	1.27516
20	-	43003184	43005184	NM_006809	TOMM34		336	337.956	547	430.62	1.27419
3	-	52236665	52238665	NM_007284	TWF2		51	51.2969	83	65.3409	1.27378
7	+	98800821	98802821	NM_001190996	ARPC1A		161	161.937	262	206.257	1.27368
19	-	38568694	38570694	NM_000285	PEPD		83	83.4832	135	106.277	1.27304
22	-	18478397	18480397	NM_022727	TRMT2A		8	8.04657	13	10.2341	1.27186
11	-	104400446	104402446	NM_033293	CASP1		8	8.04657	13	10.2341	1.27186
16	-	27378434	27380434	NM_001520	GTF3C1		8	8.04657	13	10.2341	1.27186
11	-	111518185	111520185	NM_001562	IL18		8	8.04657	13	10.2341	1.27186
16	+	1499461	1501461	NM_016111	TELO2		8	8.04657	13	10.2341	1.27186
19	-	51084120	51086120	NM_001012643	MYPOP		8	8.04657	13	10.2341	1.27186
12	-	74176685	74178685	NM_007043	KRR1		16	16.0931	26	20.4682	1.27186
17	+	77581316	77583316	NM_144999	LRRC45		16	16.0931	26	20.4682	1.27186
X	-	71465090	71467090	NM_001166418	HDAC8		16	16.0931	26	20.4682	1.27186
17	+	45987212	45989212	NM_022827	SPATA20		24	24.1397	39	30.7023	1.27186
1	-	148865145	148867145	NM_207168	ENSA		32	32.1863	52	40.9364	1.27186
19	+	17190638	17192638	NM_018467	USE1		40	40.2329	65	51.1705	1.27186
9	-	129967164	129969164	NM_012127	CIZ1		48	48.2794	78	61.4047	1.27186
2	-	219822244	219824244	NM_006000	TUBA4A		48	48.2794	78	61.4047	1.27186
2	+	218844914	218846914	NM_001077399	PNKD		192	193.118	312	245.619	1.27186
2	+	69906100	69908100	NM_001153	ANXA4		208	209.211	338	266.087	1.27186
19	+	47102444	47104444	NM_004706	ARHGEF1		56	56.326	91	71.6388	1.27186
6	+	30666288	30668288	NM_001090	ABCF1		69	69.4017	112	88.1708	1.27044
9	+	126678517	126680517	NM_030978	ARPC5L		233	234.356	378	297.576	1.26976
10	+	112036113	112038113	NM_005962	MXI1		45	45.262	73	57.4685	1.26969
12	-	54950749	54952749	NM_004077	CS		45	45.262	73	57.4685	1.26969
21	+	46908291	46910291	NM_001535	PRMT2		66	66.3842	107	84.2346	1.26889
1	-	115060060	115062060	NM_001007553	CSDE1		438	440.55	710	558.94	1.26873
16	-	65744589	65746589	NM_003789	TRADD		50	50.2911	81	63.7664	1.26795
7	+	127518895	127520895	NM_014390	SND1		142	142.827	230	181.065	1.26773
19	+	1178434	1180434	NM_000455	STK11		21	21.1223	34	26.7661	1.2672
16	+	55844046	55846046	NM_012106	ARL2BP		118	118.687	191	150.363	1.26688
7	+	100590277	100592277	NM_001283	AP1S1		262	263.525	424	333.789	1.26663
3	-	120870061	120872061	NM_005694	COX17		55	55.3202	89	70.0643	1.26652
4	-	655224	657224	NM_007100	ATP5I		1093	1099.36	1767	1391.05	1.26532
17	+	43492906	43494906	NM_003204	NFE2L1		73	73.425	118	92.8942	1.26516
8	+	55033417	55035417	NM_170587	RGS20		13	13.0757	21	16.532	1.26433
3	-	121887217	121889217	NM_173825	RABL3		13	13.0757	21	16.532	1.26433
6	-	166741843	166743843	NM_021135	RPS6KA2		13	13.0757	21	16.532	1.26433
1	-	68711422	68713422	NM_001114120	DEPDC1		13	13.0757	21	16.532	1.26433
18	-	45562871	45564871	NM_006111	ACAA2		26	26.1514	42	33.064	1.26433
15	-	73033495	73035495	NM_017793	RPP25		39	39.227	63	49.5961	1.26433
1	+	15932851	15934851	NM_015164	PLEKHM2		39	39.227	63	49.5961	1.26433
6	-	26162946	26164946	NM_005319	HIST1H1C		249	250.45	402	316.47	1.26361
14	+	75618845	75620845	NM_052873	C14orf179		75	75.4366	121	95.2559	1.26273
2	+	38962354	38964354	NM_001145450	MORN2		93	93.5414	150	118.086	1.26239
3	+	199166118	199168118	NM_000996	RPL35A		3131	3149.23	5050	3975.56	1.26239
15	+	72881592	72883592	NM_001127190	CSK		18	18.1048	29	22.8299	1.26099
6	+	72067694	72069694	NM_024576	OGFRL1		108	108.629	174	136.98	1.26099
7	-	150793030	150795030	NM_005614	RHEB		64	64.3726	103	81.0856	1.25963
7	-	122967318	122969318	NM_005000	NDUFA5		110	110.64	177	139.341	1.25941
3	-	151164380	151166380	NM_053024	PFN2		56	56.326	90	70.8515	1.25788
6	+	30421611	30423611	NM_024839	RPP21		117	117.681	188	148.001	1.25764
14	-	103447377	103449377	NM_004894	C14orf2		755	759.395	1212	954.134	1.25644
1	+	63897505	63899505	NM_002633	PGM1		139	139.809	223	175.554	1.25567
17	-	77133356	77135356	NM_017921	NPLOC4		48	48.2794	77	60.6174	1.25555
6	+	146916779	146918779	NM_006834	RAB32		261	262.519	418	329.066	1.25349
3	+	23906811	23908811	NM_182666	UBE2E1		348	350.026	557	438.492	1.25274
4	+	99583035	99585035	NM_001100430	RAP1GDS1		45	45.262	72	56.6812	1.25229
2	-	242262829	242264829	NR_033255	DTYMK		85	85.4948	136	107.065	1.25229
11	+	59328931	59330931	NM_001178040	STX3		5	5.02911	8	6.29791	1.25229
14	+	63761922	63763922	NM_015180	SYNE2		5	5.02911	8	6.29791	1.25229
10	+	12204230	12206230	NM_018706	DHTKD1		5	5.02911	8	6.29791	1.25229
3	+	48483048	48485048	NM_033629	TREX1		5	5.02911	8	6.29791	1.25229
6	+	33528444	33530444	NM_006772	SYNGAP1		5	5.02911	8	6.29791	1.25229
11	-	71963832	71965832	NM_002599	PDE2A		5	5.02911	8	6.29791	1.25229
6	-	33647300	33649300	NM_001188	BAK1		5	5.02911	8	6.29791	1.25229
14	-	23618155	23620155	NM_006177	NRL		5	5.02911	8	6.29791	1.25229
15	-	61985287	61987287	NM_014326	DAPK2		5	5.02911	8	6.29791	1.25229
4	-	10049601	10051601	NM_053042	ZNF518B		5	5.02911	8	6.29791	1.25229
19	+	45412322	45414322	NM_002446	MAP3K10		5	5.02911	8	6.29791	1.25229
1	-	16139950	16141950	NM_003443	ZBTB17		5	5.02911	8	6.29791	1.25229
2	-	242171492	242173492	NM_001164356	THAP4		10	10.0582	16	12.5958	1.25229
2	-	127777608	127779608	NM_006609	MAP3K2		10	10.0582	16	12.5958	1.25229
1	-	16396185	16398185	NM_153213	ARHGEF19		10	10.0582	16	12.5958	1.25229
19	+	43590568	43592568	NM_174905	FAM98C		15	15.0873	24	18.8937	1.25229
22	+	34149495	34151495	NM_006739	MCM5		20	20.1164	32	25.1917	1.25229
14	+	23704614	23706614	NM_006084	IRF9		25	25.1455	40	31.4896	1.25229
17	-	23896851	23898851	NM_054035	UNC119		35	35.2038	56	44.0854	1.25229
2	+	135643749	135645749	NM_001172435	RAB3GAP1		35	35.2038	56	44.0854	1.25229
3	-	128889598	128891598	NM_007283	MGLL		40	40.2329	64	50.3833	1.25229
22	-	35006268	35008268	NM_002473	MYH9		697	701.058	1115	877.772	1.25207
21	-	34196626	34198626	NM_001697	ATP5O		277	278.613	443	348.747	1.25173
5	-	10731341	10733341	NM_004394	DAP		589	592.429	941	740.792	1.25043
10	-	3168919	3170919	NM_014889	PITRM1		77	77.4483	123	96.8304	1.25026
15	+	43769771	43771771	NM_021199	SQRDL		67	67.3901	107	84.2346	1.24996
1	-	153162831	153164831	NM_006556	PMVK		114	114.664	182	143.278	1.24955
12	+	97518909	97520909	NM_213611	SLC25A3		1769	1779.3	2823	2222.38	1.24902
10	+	104171883	104173883	NM_024326	FBXL15		47	47.2736	75	59.0429	1.24896
7	+	2385903	2387903	NM_003751	EIF3B		188	189.094	300	236.172	1.24896
19	-	55063108	55065108	NM_032375	AKT1S1		121	121.704	193	151.937	1.24841
2	+	63126125	63128125	NM_001142616	EHBP1		79	79.4599	126	99.1921	1.24833
19	+	11032958	11034958	NM_001128845	SMARCA4		37	37.2154	59	46.4471	1.24806
14	+	103125989	103127989	NM_032374	C14orf153		111	111.646	177	139.341	1.24806
1	-	9911362	9913362	NM_032368	LZIC		32	32.1863	51	40.1492	1.2474
1	+	144399133	144401133	NM_014455	RNF115		27	27.1572	43	33.8513	1.24649
3	-	101563996	101565996	NM_014820	TOMM70A		22	22.1281	35	27.5534	1.24518
19	-	60293092	60295092	NM_017607	PPP1R12C		66	66.3842	105	82.6601	1.24518
1	-	8842649	8844649	NM_001428	ENO1		2857	2873.63	4543	3576.43	1.24457
11	+	118456898	118458898	NM_021729	VPS11		39	39.227	62	48.8088	1.24426
10	+	133619043	133621043	NM_018461	PPP2R2D		17	17.099	27	21.2555	1.24308
1	-	1216626	1218626	NM_030649	ACAP3		17	17.099	27	21.2555	1.24308
2	+	267282	269282	NM_004300	ACP1		68	68.3959	108	85.0218	1.24308
17	+	35580957	35582957	NM_007359	CASC3		46	46.2678	73	57.4685	1.24208
1	+	27506697	27508697	NM_015023	WDTC1		29	29.1688	46	36.213	1.2415
17	-	59249524	59251524	NM_017647	FTSJ3		29	29.1688	46	36.213	1.2415
20	+	57002583	57004583	NM_198976	TH1L		101	101.588	160	125.958	1.23989
11	+	118398594	118400594	NM_016146	TRAPPC4		161	161.937	255	200.746	1.23965
2	-	128319309	128321309	NM_004805	POLR2D		12	12.0699	19	14.9575	1.23925
1	+	209552278	209554278	NM_001136225	RCOR3		12	12.0699	19	14.9575	1.23925
2	+	73306863	73308863	NM_006062	SMYD5		24	24.1397	38	29.9151	1.23925
1	-	50678522	50680522	NM_007051	FAF1		48	48.2794	76	59.8302	1.23925
12	+	54908905	54910905	NM_024068	OBFC2B		48	48.2794	76	59.8302	1.23925
3	+	186830579	186832579	NM_021627	SENP2		60	60.3493	95	74.7877	1.23925
2	+	97630089	97632089	NM_001862	COX5B		583	586.394	923	726.622	1.23914
17	-	77568867	77570867	NM_144998	STRA13		146	146.85	231	181.852	1.23835
4	-	83957837	83959837	NM_001077208	SEC31A		215	216.252	340	267.661	1.23773
1	-	53451359	53453359	NM_017887	C1orf123		74	74.4308	117	92.107	1.23748
16	-	65393281	65395281	NM_003905	NAE1		31	31.1805	49	38.5747	1.23714
4	-	1194227	1196227	NM_001012614	CTBP1		62	62.3609	98	77.1494	1.23714
1	+	7966929	7968929	NM_007262	PARK7		250	251.455	395	310.959	1.23664
9	-	130434760	130436760	NM_052844	WDR34		88	88.5123	139	109.426	1.23628
6	-	33366408	33368408	NM_004761	RGL2		107	107.623	169	133.043	1.2362
17	+	6294109	6296109	NM_019013	FAM64A		19	19.1106	30	23.6172	1.23581
8	-	121616165	121618165	NM_021021	SNTB1		19	19.1106	30	23.6172	1.23581
2	+	101001587	101003587	NM_001098577	RPL31		38	38.2212	60	47.2344	1.23581
2	-	179003386	179005386	NM_001139517	PRKRA		45	45.262	71	55.894	1.2349
X	+	12904267	12906267	NM_021109	TMSB4X		208	209.211	328	258.214	1.23423
9	+	130090089	130092089	NM_001040011	C9orf119		85	85.4948	134	105.49	1.23388
5	+	176814893	176816893	NM_001174101	PRR7		59	59.3435	93	73.2132	1.23372
5	+	85951339	85953339	NM_001867	COX7C		3425	3444.94	5398	4249.52	1.23355
21	+	44570684	44572684	NM_002626	PFKL		33	33.1921	52	40.9364	1.23332
11	-	65860379	65862379	NM_015399	BRMS1		33	33.1921	52	40.9364	1.23332
X	+	56859729	56861729	NR_015367	LOC550643		165	165.961	260	204.682	1.23332
6	-	166697397	166699397	NM_016098	BRP44L		106	106.617	167	131.469	1.23309
19	-	4788345	4790345	NM_005817	PLIN3		226	227.316	356	280.257	1.2329
3	-	197501486	197503486	NM_152773	TCTEX1D2		110	110.64	173	136.192	1.23095
4	+	15091985	15093985	NM_001164720	CC2D2A		7	7.04075	11	8.65963	1.22993
8	-	82730705	82732705	NM_005536	IMPA1		7	7.04075	11	8.65963	1.22993
6	-	27432580	27434580	NR_024553	ZNF204P		7	7.04075	11	8.65963	1.22993
1	-	111530323	111532323	NM_024901	DENND2D		7	7.04075	11	8.65963	1.22993
17	+	71507262	71509262	NM_001113324	C17orf106		7	7.04075	11	8.65963	1.22993
7	+	43632503	43634503	NM_004760	STK17A		7	7.04075	11	8.65963	1.22993
20	+	56723307	56725307	NM_024663	NPEPL1		7	7.04075	11	8.65963	1.22993
3	+	9493838	9495838	NM_001080517	SETD5		7	7.04075	11	8.65963	1.22993
17	-	44720566	44722566	NM_014897	ZNF652		7	7.04075	11	8.65963	1.22993
17	+	71894536	71896536	NM_182965	SPHK1		14	14.0815	22	17.3193	1.22993
12	-	67306280	67308280	NR_033335	SNORA70G		14	14.0815	22	17.3193	1.22993
3	-	48868359	48870359	NM_000387	SLC25A20		21	21.1223	33	25.9789	1.22993
10	+	104368210	104370210	NM_001178133	SUFU		21	21.1223	33	25.9789	1.22993
11	+	113687448	113689448	NM_006169	NNMT		42	42.2445	66	51.9578	1.22993
10	+	13219282	13221282	NM_001008212	OPTN		91	91.5298	143	112.575	1.22993
14	+	103236641	103238641	NM_182923	KLC1		70	70.4075	110	86.5963	1.22993
4	+	6694350	6696350	NM_033296	MRFAP1		569	572.313	894	703.792	1.22973
16	+	55199910	55201910	NM_005953	MT2A		163	163.949	256	201.533	1.22924
1	-	85555755	85557755	NM_001134445	DDAH1		172	173.001	270	212.555	1.22863
1	-	153200397	153202397	NM_001130041	SHC1		44	44.2562	69	54.3195	1.22739
16	+	56062422	56064422	NM_032940	POLR2C		81	81.4716	127	99.9794	1.22717
9	-	95247602	95249602	NM_198841	FAM120AOS		60	60.3493	94	74.0005	1.2262
5	+	139927867	139929867	NM_080670	SLC35A4		76	76.4424	119	93.6815	1.22552
8	+	144429476	144431476	NM_138465	GLI4		23	23.1339	36	28.3406	1.22507
1	-	19536853	19538853	NM_004930	CAPZB		393	395.288	615	484.152	1.22481
2	+	237671228	237673228	NM_006710	COPS8		117	117.681	183	144.065	1.2242
7	+	44808241	44810241	NM_021130	PPIA		55	55.3202	86	67.7026	1.22383
1	-	1705588	1707588	NM_002074	GNB1		771	775.489	1205	948.623	1.22326
11	-	17051514	17053514	NM_001017	RPS13		16	16.0931	25	19.681	1.22294
18	+	8821775	8823775	NM_015210	KIAA0802		16	16.0931	25	19.681	1.22294
15	-	72978380	72980380	NM_020447	C15orf17		16	16.0931	25	19.681	1.22294
19	-	14059228	14061228	NM_138352	SAMD1		16	16.0931	25	19.681	1.22294
7	+	138680081	138682081	NM_197964	C7orf55		57	57.3318	89	70.0643	1.22208
3	-	161699655	161701655	NM_002268	KPNA4		57	57.3318	89	70.0643	1.22208
16	+	87454021	87456021	NM_016209	TRAPPC2L		139	139.809	217	170.831	1.22189
7	+	150705465	150707465	NM_016118	NUB1		41	41.2387	64	50.3833	1.22175
6	+	43096009	43098009	NM_057161	KLHDC3		82	82.4774	128	100.767	1.22175
12	+	15946677	15948677	NM_007178	STRAP		107	107.623	167	131.469	1.22157
17	+	77450655	77452655	NM_016476	ANAPC11		737	741.291	1150	905.325	1.22128
18	+	9527106	9529106	NM_006788	RALBP1		25	25.1455	39	30.7023	1.22098
10	-	134942127	134944127	NM_006659	TUBGCP2		93	93.5414	145	114.15	1.22031
17	+	4006740	4008740	NM_144611	CYB5D2		34	34.1979	53	41.7237	1.22006
12	-	56427269	56429269	NM_000075	CDK4		34	34.1979	53	41.7237	1.22006
3	-	178220235	178222235	NM_024665	TBL1XR1		34	34.1979	53	41.7237	1.22006
11	-	62185864	62187864	NM_024099	C11orf48		95	95.5531	148	116.511	1.21934
15	+	38810648	38812648	NM_001164270	RAD51		9	9.0524	14	11.0213	1.21751
12	+	118115934	118117934	NM_014365	HSPB8		9	9.0524	14	11.0213	1.21751
14	+	64470666	64472666	NM_145165	CHURC1		9	9.0524	14	11.0213	1.21751
3	-	51965509	51967509	NM_020418	PCBP4		9	9.0524	14	11.0213	1.21751
20	-	25222378	25224378	NM_015600	ABHD12		9	9.0524	14	11.0213	1.21751
11	+	33331515	33333515	NM_005734	HIPK3		9	9.0524	14	11.0213	1.21751
1	+	149306597	149308597	NM_006818	MLLT11		9	9.0524	14	11.0213	1.21751
19	-	51868412	51870412	NM_016457	PRKD2		9	9.0524	14	11.0213	1.21751
8	+	57292730	57294730	NM_001011671	CHCHD7		9	9.0524	14	11.0213	1.21751
6	-	160019138	160021138	NM_001024466	SOD2		9	9.0524	14	11.0213	1.21751
2	+	44852233	44854233	NM_024766	C2orf34		9	9.0524	14	11.0213	1.21751
20	+	48926121	48928121	NM_017843	BCAS4		18	18.1048	28	22.0427	1.21751
2	+	239024630	239026630	NM_001040445	ASB1		18	18.1048	28	22.0427	1.21751
18	+	19853250	19855250	NR_024232	TTC39C		18	18.1048	28	22.0427	1.21751
19	-	45006829	45008829	NM_006483	DYRK1B		18	18.1048	28	22.0427	1.21751
9	+	33909401	33911401	NM_017811	UBE2R2		18	18.1048	28	22.0427	1.21751
15	+	46958672	46960672	NM_014335	EID1		443	445.579	689	542.408	1.21731
3	-	130515303	130517303	NM_006026	H1FX		164	164.955	255	200.746	1.21698
X	+	154120292	154122292	NM_003372	VBP1		83	83.4832	129	101.554	1.21646
22	+	35754809	35756809	NR_024038	MPST		65	65.3784	101	79.5112	1.21617
6	+	30988859	30990859	NM_001517	GTF2H4		56	56.326	87	68.4898	1.21595
19	-	11476743	11478743	NR_024551	ECSIT		38	38.2212	59	46.4471	1.21522
22	+	29154041	29156041	NM_016498	MTFP1		38	38.2212	59	46.4471	1.21522
17	-	71405318	71407318	NM_032478	MRPL38		38	38.2212	59	46.4471	1.21522
1	-	149997746	149999746	NM_031420	MRPL9		76	76.4424	118	92.8942	1.21522
10	-	13358801	13360801	NM_006214	PHYH		134	134.78	208	163.746	1.21491
19	+	19172678	19174678	NM_003721	RFXANK		98	98.5705	152	119.66	1.21396
1	+	109581327	109583327	NM_006513	SARS		69	69.4017	107	84.2346	1.21373
14	-	76961770	76963770	NM_001193315	VIPAR		20	20.1164	31	24.4044	1.21316
16	+	55230500	55232500	NM_005946	MT1A		20	20.1164	31	24.4044	1.21316
4	-	186556687	186558687	NM_018359	UFSP2		20	20.1164	31	24.4044	1.21316
Y	-	19610913	19612913	NM_013230	CD24		20	20.1164	31	24.4044	1.21316
9	+	131436700	131438700	NM_014064	METTL11A		80	80.4657	124	97.6177	1.21316
14	-	102041950	102043950	NM_152326	ANKRD9		82	82.4774	127	99.9794	1.2122
17	-	70772905	70774905	NM_020679	MIF4GD		31	31.1805	48	37.7875	1.2119
11	+	57266459	57268459	NM_170746	C11orf31		363	365.113	562	442.428	1.21176
17	+	37977747	37979747	NM_170607	MLX		64	64.3726	99	77.9367	1.21071
19	-	10280890	10282890	NM_001031734	FDX1L		64	64.3726	99	77.9367	1.21071
1	-	151781718	151783718	NM_019554	S100A4		7798	7843.4	12062	9495.68	1.21066
2	+	241151104	241153104	NM_001033575	DUSP28		11	11.064	17	13.3831	1.2096
17	+	56823981	56825981	NM_017679	BCAS3		11	11.064	17	13.3831	1.2096
4	+	1913100	1915100	NM_007331	WHSC1		11	11.064	17	13.3831	1.2096
10	+	66255640	66257640	NR_001446	ANXA2P3		11	11.064	17	13.3831	1.2096
8	+	22163625	22165625	NM_001722	POLR3D		11	11.064	17	13.3831	1.2096
2	+	201243462	201245462	NM_001159	AOX1		11	11.064	17	13.3831	1.2096
15	-	77977236	77979236	NM_001100880	ST20		11	11.064	17	13.3831	1.2096
17	-	17348601	17350601	NM_007169	PEMT		22	22.1281	34	26.7661	1.2096
10	-	133630193	133632193	NM_004052	BNIP3		22	22.1281	34	26.7661	1.2096
8	+	37755444	37757444	NM_007198	PROSC		22	22.1281	34	26.7661	1.2096
3	+	12449855	12451855	NM_015869	PPARG		33	33.1921	51	40.1492	1.2096
19	-	46551161	46553161	NM_030578	B9D2		33	33.1921	51	40.1492	1.2096
18	-	41917107	41919107	NM_004046	ATP5A1		495	497.882	765	602.238	1.2096
10	+	135083164	135085164	NM_138384	MTG1		57	57.3318	88	69.277	1.20835
21	-	33882517	33884517	NM_145858	CRYZL1		46	46.2678	71	55.894	1.20805
7	+	45081594	45083594	NM_031443	CCM2		59	59.3435	91	71.6388	1.20719
8	-	144944077	144946077	NM_182706	SCRIB		59	59.3435	91	71.6388	1.20719
1	-	35840325	35842325	NM_002794	PSMB2		382	384.224	589	463.684	1.20681
1	+	227506873	227508873	NM_006542	SPHAR		24	24.1397	37	29.1278	1.20664
7	+	44219418	44221418	NM_006555	YKT6		120	120.699	185	145.639	1.20664
20	+	3151506	3153506	NM_181493	ITPA		159	159.926	245	192.874	1.20602
1	-	151856899	151858899	NM_005979	S100A13		2411	2425.04	3715	2924.59	1.206
14	-	44653551	44655551	NM_002013	FKBP3		287	288.671	442	347.96	1.20539
19	-	44096743	44098743	NM_017827	SARS2		13	13.0757	20	15.7448	1.20413
22	+	27482496	27484496	NM_172002	HSCB		13	13.0757	20	15.7448	1.20413
1	-	28801195	28803195	NM_005644	TAF12		13	13.0757	20	15.7448	1.20413
12	+	56636319	56638319	NM_033276	XRCC6BP1		13	13.0757	20	15.7448	1.20413
10	+	88719646	88721646	NM_006829	C10orf116		26	26.1514	40	31.4896	1.20413
12	+	111909993	111911993	NM_001032731	OAS2		26	26.1514	40	31.4896	1.20413
18	-	42886778	42888778	NM_032124	HDHD2		39	39.227	60	47.2344	1.20413
19	+	1223171	1225171	NM_001280	CIRBP		91	91.5298	140	110.213	1.20413
17	-	53776537	53778537	NM_003168	SUPT4H1		431	433.509	663	521.94	1.20399
8	+	145223416	145225416	NM_001916	CYC1		197	198.147	303	238.533	1.20382
9	-	138145247	138147247	NM_152833	C9orf69		93	93.5414	143	112.575	1.20348
7	+	48113855	48115855	NM_181597	UPP1		257	258.496	395	310.959	1.20296
1	-	151785432	151787432	NM_002960	S100A3		123	123.716	189	148.788	1.20266
19	+	12784462	12786462	NM_006397	RNASEH2A		82	82.4774	126	99.1921	1.20266
3	+	120724815	120726815	NM_016589	C3orf1		82	82.4774	126	99.1921	1.20266
12	-	55391477	55393477	NM_005594	NACA		196	197.141	301	236.959	1.20198
2	+	74294932	74296932	NR_027405	MTHFD2		28	28.163	43	33.8513	1.20198
7	+	128285564	128287564	NM_001458	FLNC		28	28.163	43	33.8513	1.20198
13	+	42580306	42582306	NM_013238	DNAJC15		15	15.0873	23	18.1065	1.20011
5	+	176017665	176019665	NM_012171	TSPAN17		30	30.1747	46	36.213	1.20011
20	+	42969575	42971575	NM_003404	YWHAB		75	75.4366	115	90.5325	1.20011
19	-	54853637	54855637	NM_001197123	IRF3		152	152.885	233	183.427	1.19977
19	+	51584945	51586945	NM_006247	PPP5C		77	77.4483	118	92.8942	1.19944
10	-	74865568	74867568	NM_001142353	PPP3CB		62	62.3609	95	74.7877	1.19927
2	+	119845592	119847592	NM_020548	DBI		701	705.081	1074	845.495	1.19915
10	+	75200925	75202925	NM_198597	SEC24C		47	47.2736	72	56.6812	1.199
17	-	77257628	77259628	NM_001040025	ARL16		32	32.1863	49	38.5747	1.19848
15	+	73418667	73420667	NM_017828	COMMD4		113	113.658	173	136.192	1.19827
3	-	50299166	50301166	NM_006764	IFRD2		81	81.4716	124	97.6177	1.19818
2	+	120767756	120769756	NM_002881	RALB		17	17.099	26	20.4682	1.19704
10	-	116179858	116181858	NM_006720	ABLIM1		68	68.3959	104	81.8729	1.19704
1	+	28436198	28438198	NM_016311	ATPIF1		1057	1063.15	1616	1272.18	1.19661
11	-	66371572	66373572	NM_022172	PC		70	70.4075	107	84.2346	1.19639
12	-	122670522	122672522	NM_001414	EIF2B1		36	36.2096	55	43.2982	1.19577
10	-	103594345	103596345	NM_024541	C10orf76		19	19.1106	29	22.8299	1.19462
22	+	49229380	49231380	NM_014678	PPP6R2		19	19.1106	29	22.8299	1.19462
11	+	124121312	124123312	NM_001126181	NRGN		19	19.1106	29	22.8299	1.19462
9	-	139052729	139054729	NM_015392	NPDC1		38	38.2212	58	45.6599	1.19462
12	-	56209360	56211360	NM_006400	DCTN2		291	292.694	444	349.534	1.1942
3	-	52409064	52411064	NM_004656	BAP1		63	63.3668	96	75.575	1.19266
8	-	117725235	117727235	NM_003756	EIF3H		377	379.195	574	451.875	1.19167
5	+	176801456	176803456	NM_001004106	GRK6		23	23.1339	35	27.5534	1.19104
1	+	19458209	19460209	NM_016183	MRTO4		23	23.1339	35	27.5534	1.19104
6	-	160021744	160023744	NM_000636	SOD2		46	46.2678	70	55.1067	1.19104
13	+	47518283	47520283	NM_018283	NUDT15		25	25.1455	38	29.9151	1.18968
18	-	12435510	12437510	NM_020148	SPIRE1		25	25.1455	38	29.9151	1.18968
X	+	16689728	16691728	NM_032796	SYAP1		25	25.1455	38	29.9151	1.18968
3	+	121802948	121804948	NM_004547	NDUFB4		372	374.166	565	444.79	1.18875
5	-	145471781	145473781	NM_020117	LARS		81	81.4716	123	96.8304	1.18852
10	-	76662734	76664734	NM_144589	COMTD1		27	27.1572	41	32.2768	1.18852
20	-	23561293	23563293	NM_000099	CST3		2283	2296.29	3466	2728.57	1.18825
12	+	122515890	122517890	NM_022717	SNRNP35		29	29.1688	44	34.6385	1.18752
12	+	131790650	131792650	NM_018663	PXMP2		31	31.1805	47	37.0002	1.18665
16	+	1778193	1780193	NM_012225	NUBP2		62	62.3609	94	74.0005	1.18665
2	-	36631907	36633907	NM_001042548	FEZ2		155	155.902	235	185.001	1.18665
11	-	61312177	61314177	NM_014206	C11orf10		663	666.86	1004	790.388	1.18524
5	-	179220676	179222676	NM_015043	TBC1D9B		72	72.4192	109	85.8091	1.18489
4	-	100210152	100212152	NM_000671	ADH5		37	37.2154	56	44.0854	1.1846
6	+	34848612	34850612	NR_029472	SNRPC		470	472.736	711	559.727	1.18402
2	+	9545042	9547042	NM_001039613	IAH1		82	82.4774	124	97.6177	1.18357
12	+	4592302	4594302	NM_003845	DYRK4		45	45.262	68	53.5323	1.18272
15	+	67135555	67137555	NR_033671	NOX5		92	92.5356	139	109.426	1.18253
11	-	22799173	22801173	NM_148893	SVIP		94	94.5472	142	111.788	1.18235
20	-	34712582	34714582	NM_022477	NDRG3		143	143.833	216	170.044	1.18223
22	-	35235842	35237842	NM_003753	EIF3D		245	246.426	370	291.278	1.18201
X	+	69301898	69303898	NM_001551	IGBP1		218	219.269	329	259.002	1.1812
11	-	62213322	62215322	NM_001122955	BSCL2		57	57.3318	86	67.7026	1.18089
12	+	54673755	54675755	NM_002868	RAB5B		61	61.3551	92	72.426	1.18044
22	-	38254043	38256043	NM_194326	RPS19BP1		258	259.502	389	306.236	1.18009
10	-	102735016	102737016	NM_032112	MRPL43		136	136.792	205	161.384	1.17978
12	+	107486289	107488289	NM_213595	ISCU		275	276.601	414	325.917	1.17829
17	+	1892475	1894475	NM_001383	DPH1		184	185.071	277	218.065	1.17828
1	+	244997062	244999062	NM_016002	SCCPDH		184	185.071	277	218.065	1.17828
X	+	71333919	71335919	NR_033187	PIN4		129	129.751	194	152.724	1.17706
9	-	35088888	35090888	NM_013442	STOML2		141	141.821	212	166.895	1.1768
6	-	108638409	108640409	NM_152827	SNX3		296	297.723	445	350.321	1.17667
1	+	47616098	47618098	NM_016308	CMPK1		462	464.69	694	546.344	1.17572
11	+	65414682	65416682	NM_006848	CCDC85B		30	30.1747	45	35.4258	1.17402
15	+	38936145	38938145	NM_003710	SPINT1		6	6.03493	9	7.08515	1.17402
5	+	140004173	140006173	NM_018502	TMCO6		6	6.03493	9	7.08515	1.17402
7	-	97318364	97320364	NM_001673	ASNS		6	6.03493	9	7.08515	1.17402
4	+	26041376	26043376	NM_005349	RBPJ		6	6.03493	9	7.08515	1.17402
2	-	202192151	202194151	NM_152388	ALS2CR4		6	6.03493	9	7.08515	1.17402
19	+	41126937	41128937	NM_024509	LRFN3		6	6.03493	9	7.08515	1.17402
2	+	27102591	27104591	NM_012326	MAPRE3		6	6.03493	9	7.08515	1.17402
7	-	72787362	72789362	NM_148912	ABHD11		6	6.03493	9	7.08515	1.17402
10	-	126436395	126438395	NM_212554	METTL10		6	6.03493	9	7.08515	1.17402
19	-	58162315	58164315	NR_003578	ZNF702P		6	6.03493	9	7.08515	1.17402
6	+	43596224	43598224	NM_203290	POLR1C		6	6.03493	9	7.08515	1.17402
1	+	36542544	36544544	NM_005119	THRAP3		6	6.03493	9	7.08515	1.17402
16	-	70675256	70677256	NM_001142318	TXNL4B		6	6.03493	9	7.08515	1.17402
7	+	114446206	114448206	NM_199072	MDFIC		8	8.04657	12	9.44687	1.17402
1	+	26016300	26018300	NM_206926	SEPN1		8	8.04657	12	9.44687	1.17402
1	-	167367392	167369392	NM_013330	NME7		8	8.04657	12	9.44687	1.17402
X	+	131036652	131038652	NM_001042453	MST4		8	8.04657	12	9.44687	1.17402
5	+	71689936	71691936	NM_024754	PTCD2		8	8.04657	12	9.44687	1.17402
19	-	8490673	8492673	NM_012335	MYO1F		8	8.04657	12	9.44687	1.17402
19	-	45888273	45890273	NM_024876	ADCK4		8	8.04657	12	9.44687	1.17402
7	-	2911235	2913235	NM_032415	CARD11		8	8.04657	12	9.44687	1.17402
19	+	52404733	52406733	NR_027280	SAE1		10	10.0582	15	11.8086	1.17402
16	+	19775360	19777360	NM_153208	IQCK		10	10.0582	15	11.8086	1.17402
2	-	239633800	239635800	NM_006037	HDAC4		10	10.0582	15	11.8086	1.17402
8	+	19297009	19299009	NM_001174159	SH2D4A		12	12.0699	18	14.1703	1.17402
7	+	101899617	101901617	NM_152892	LRWD1		12	12.0699	18	14.1703	1.17402
10	+	15053856	15055856	NM_001080836	MEIG1		12	12.0699	18	14.1703	1.17402
22	+	38156833	38158833	NM_006116	TAB1		12	12.0699	18	14.1703	1.17402
2	+	173799119	173801119	NM_133646	ZAK		12	12.0699	18	14.1703	1.17402
9	-	35671922	35673922	NM_003289	TPM2		14	14.0815	21	16.532	1.17402
19	-	20618348	20620348	NM_145297	ZNF626		14	14.0815	21	16.532	1.17402
17	+	54126694	54128694	NM_002876	RAD51C		14	14.0815	21	16.532	1.17402
11	-	92850286	92852286	NM_020179	C11orf75		14	14.0815	21	16.532	1.17402
11	-	543849	545849	NM_173573	C11orf35		14	14.0815	21	16.532	1.17402
19	-	3440818	3442818	NM_031304	DOHH		14	14.0815	21	16.532	1.17402
9	+	139242911	139244911	NM_001190228	LOC643596		14	14.0815	21	16.532	1.17402
9	-	130623165	130625165	NM_016390	C9orf114		16	16.0931	24	18.8937	1.17402
2	+	138489404	138491404	NM_006895	HNMT		16	16.0931	24	18.8937	1.17402
17	-	18170911	18172911	NM_004169	SHMT1		16	16.0931	24	18.8937	1.17402
8	+	129181681	129183681	NR_003367	PVT1		16	16.0931	24	18.8937	1.17402
1	-	45087780	45089780	NM_020365	EIF2B3		18	18.1048	27	21.2555	1.17402
3	+	49187923	49189923	NM_173546	KLHDC8B		18	18.1048	27	21.2555	1.17402
1	-	54463782	54465782	NM_018070	SSBP3		20	20.1164	30	23.6172	1.17402
7	+	33611205	33613205	NM_001033605	BBS9		20	20.1164	30	23.6172	1.17402
15	-	82998363	83000363	NM_021077	NMB		20	20.1164	30	23.6172	1.17402
12	-	92325218	92327218	NM_003348	UBE2N		22	22.1281	33	25.9789	1.17402
9	-	130530887	130532887	NM_006336	ZER1		22	22.1281	33	25.9789	1.17402
1	+	1458930	1460930	NM_001170535	ATAD3A		24	24.1397	36	28.3406	1.17402
16	-	29824161	29826161	NM_178863	KCTD13		28	28.163	42	33.064	1.17402
9	+	127035259	127037259	NM_005833	RABEPK		36	36.2096	54	42.5109	1.17402
12	-	47681321	47683321	NM_002733	PRKAG1		48	48.2794	72	56.6812	1.17402
10	+	104613708	104615708	NM_144591	C10orf32		50	50.2911	75	59.0429	1.17402
11	+	46360951	46362951	NM_001012333	MDK		70	70.4075	105	82.6601	1.17402
3	+	130478306	130480306	NM_016128	COPG		172	173.001	258	203.108	1.17402
1	+	42914016	42916016	NM_006347	PPIH		107	107.623	160	125.958	1.17037
16	+	74168280	74170280	NM_007285	GABARAPL2		206	207.199	308	242.47	1.17022
7	+	56098176	56100176	NM_001762	CCT6A		415	417.416	620	488.088	1.16931
17	-	63928016	63930016	NM_017983	WIPI1		77	77.4483	115	90.5325	1.16894
16	-	1765713	1767713	NM_080861	SPSB3		73	73.425	109	85.8091	1.16866
3	-	135678235	135680235	NR_024401	ANAPC13		73	73.425	109	85.8091	1.16866
19	-	48701710	48703710	NM_014297	ETHE1		189	190.1	282	222.001	1.16781
14	+	22373086	22375086	NM_180982	MRPL52		624	627.633	931	732.92	1.16775
21	+	44389033	44391033	NM_198155	C21orf33		122	122.71	182	143.278	1.16761
X	+	48320748	48322748	NM_006743	RBM3		657	660.825	980	771.494	1.16747
16	+	29923613	29925613	NM_173618	INO80E		112	112.652	167	131.469	1.16704
9	+	102252838	102254838	NM_001198807	C9orf30		112	112.652	167	131.469	1.16704
6	-	43745911	43747911	NM_018135	MRPS18A		55	55.3202	82	64.5536	1.16691
2	-	84503157	84505157	NM_003849	SUCLG1		157	157.914	234	184.214	1.16655
2	+	85728917	85730917	NM_006590	USP39		98	98.5705	146	114.937	1.16604
3	+	123610651	123612651	NM_014367	FAM162A		96	96.5589	143	112.575	1.16587
1	-	153407507	153409507	NM_173852	KRTCAP2		170	170.99	253	199.172	1.16482
5	-	130521773	130523773	NR_024611	HINT1		2381	2394.86	3539	2786.04	1.16334
12	+	108518454	108520454	NM_000431	MVK		109	109.635	162	127.533	1.16325
14	-	23977811	23979811	NM_020195	SDR39U1		35	35.2038	52	40.9364	1.16284
17	-	7511444	7513444	NM_000546	TP53		62	62.3609	92	72.426	1.1614
9	+	130623776	130625776	NM_004435	ENDOG		60	60.3493	89	70.0643	1.16098
1	-	152444806	152446806	NM_001098616	C1orf43		149	149.867	221	173.98	1.16089
10	-	102272486	102274486	NM_005004	NDUFB8		149	149.867	221	173.98	1.16089
16	+	1817909	1819909	NM_031208	FAHD1		29	29.1688	43	33.8513	1.16053
11	+	116545971	116547971	NM_002572	PAFAH1B2		29	29.1688	43	33.8513	1.16053
19	+	46621750	46623750	NM_000709	BCKDHA		29	29.1688	43	33.8513	1.16053
19	-	12701453	12703453	NM_024038	C19orf43		951	956.536	1410	1110.01	1.16044
18	+	202739	204739	NM_005151	USP14		27	27.1572	40	31.4896	1.15953
1	-	151775246	151777246	NM_002962	S100A5		27	27.1572	40	31.4896	1.15953
17	+	76017766	76019766	NM_001164638	FLJ35220		27	27.1572	40	31.4896	1.15953
1	+	44457938	44459938	NM_019100	DMAP1		54	54.3144	80	62.9791	1.15953
1	-	43401431	43403431	NM_001159936	EBNA1BP2		162	162.943	240	188.937	1.15953
6	-	38750679	38752679	NM_006708	GLO1		430	432.503	637	501.471	1.15946
5	+	134114742	134116742	NM_001745	CAMLG		102	102.594	151	118.873	1.15868
9	-	130809133	130811133	NM_020145	SH3GLB2		98	98.5705	145	114.15	1.15805
17	+	34330549	34332549	NM_006148	LASP1		242	243.409	358	281.832	1.15785
19	-	14536889	14538889	NM_004146	NDUFB7		416	418.422	615	484.152	1.15709
X	+	103106219	103108219	NM_194324	TMSB15B		23	23.1339	34	26.7661	1.15701
8	+	120326095	120328095	NM_052886	MAL2		23	23.1339	34	26.7661	1.15701
12	+	4665981	4667981	NM_005002	NDUFA9		90	90.524	133	104.703	1.15663
10	-	32336943	32338943	NM_004521	KIF5B		180	181.048	266	209.406	1.15663
17	-	4802243	4804243	NM_004890	SPAG7		88	88.5123	130	102.341	1.15624
17	+	71081885	71083885	NM_001031803	LLGL2		65	65.3784	96	75.575	1.15596
9	-	37577411	37579411	NM_001001790	TOMM5		269	270.566	397	312.534	1.15511
14	+	22309838	22311838	NM_005015	OXA1L		143	143.833	211	166.107	1.15487
2	+	55315493	55317493	NM_001135592	RPS27A		385	387.241	568	447.152	1.15471
2	-	240717914	240719914	NM_001163424	MYEOV2		385	387.241	568	447.152	1.15471
17	-	7086629	7088629	NM_015343	CTDNEP1		101	101.588	149	117.299	1.15465
10	+	99319950	99321950	NM_024954	UBTD1		40	40.2329	59	46.4471	1.15446
14	-	101615827	101617827	NM_005348	HSP90AA1		297	298.729	438	344.811	1.15426
1	+	149640036	149642036	NM_002796	PSMB4		527	530.068	777	611.685	1.15397
17	-	8220558	8222558	NM_000987	RPL26		19	19.1106	28	22.0427	1.15343
11	-	56849034	56851034	NM_003146	SSRP1		74	74.4308	109	85.8091	1.15287
15	-	76361632	76363632	NM_025234	WDR61		53	53.3085	78	61.4047	1.15187
16	-	79566199	79568199	NM_020188	C16orf61		53	53.3085	78	61.4047	1.15187
16	-	73884108	73886108	NM_006324	CFDP1		174	175.013	256	201.533	1.15153
16	-	56348629	56350629	NM_005550	KIFC3		121	121.704	178	140.129	1.15138
22	+	42722745	42724745	NM_015380	SAMM50		17	17.099	25	19.681	1.151
19	-	1935446	1937446	NM_017797	BTBD2		17	17.099	25	19.681	1.151
12	-	48854829	48856829	NM_016357	LIMA1		17	17.099	25	19.681	1.151
15	-	87659539	87661539	NM_001126131	POLG		17	17.099	25	19.681	1.151
3	+	150227146	150229146	NM_001184720	GYG1		34	34.1979	50	39.362	1.151
11	+	241984	243984	NM_002817	PSMD13		338	339.968	497	391.258	1.15087
17	+	63763900	63765900	NM_001033570	AMZ2		66	66.3842	97	76.3622	1.15031
21	-	26017661	26019661	NM_001003703	ATP5J		641	644.732	942	741.579	1.15021
7	+	133400053	133402053	NM_021807	EXOC4		49	49.2853	72	56.6812	1.15006
3	-	49026438	49028438	NM_018114	DALRD3		49	49.2853	72	56.6812	1.15006
9	+	129304601	129306601	NM_138361	LRSAM1		15	15.0873	22	17.3193	1.14793
1	+	153231211	153233211	NM_201398	FLAD1		30	30.1747	44	34.6385	1.14793
17	-	1193583	1195583	NM_006761	YWHAE		105	105.611	154	121.235	1.14793
17	-	38202177	38204177	NM_001040431	CCDC56		163	163.949	239	188.15	1.14761
19	+	6701529	6703529	NM_004240	TRIP10		58	58.3377	85	66.9153	1.14703
9	-	129921792	129923792	NR_027811	PTGES2		58	58.3377	85	66.9153	1.14703
14	-	104305731	104307731	NM_001014432	AKT1		101	101.588	148	116.511	1.1469
19	+	19028980	19030980	NM_033415	ARMC6		43	43.2503	63	49.5961	1.14672
19	+	7652748	7654748	NM_174894	TRAPPC5		372	374.166	545	429.045	1.14667
17	-	68714086	68716086	NM_032837	FAM104A		41	41.2387	60	47.2344	1.14539
8	-	101783319	101785319	NM_002568	PABPC1		982	987.717	1437	1131.26	1.14533
1	-	153377990	153379990	NM_018973	DPM3		149	149.867	218	171.618	1.14513
18	+	9851553	9853553	NM_006868	RAB31		130	130.757	190	149.575	1.14392
20	-	31707553	31709553	NM_031231	NECAB3		13	13.0757	19	14.9575	1.14392
11	-	8670474	8672474	NM_139157	ST5		13	13.0757	19	14.9575	1.14392
3	-	50304265	50306265	NM_003549	HYAL3		13	13.0757	19	14.9575	1.14392
1	-	45581141	45583141	NM_007170	TESK2		13	13.0757	19	14.9575	1.14392
11	+	63827815	63829815	NM_001039496	C11orf20		13	13.0757	19	14.9575	1.14392
11	+	125788743	125790743	NM_006278	ST3GAL4		26	26.1514	38	29.9151	1.14392
21	-	29298950	29300950	NM_016940	RWDD2B		26	26.1514	38	29.9151	1.14392
1	-	110744399	110746399	NM_006402	HBXIP		922	927.368	1347	1060.41	1.14346
5	-	108697308	108699308	NM_014819	PJA2		115	115.669	168	132.256	1.1434
1	-	152212368	152214368	NM_006694	JTB		568	571.307	829	652.621	1.14233
2	-	74606282	74608282	NM_181575	AUP1		72	72.4192	105	82.6601	1.14141
22	-	23265407	23267407	NM_031444	C22orf13		24	24.1397	35	27.5534	1.14141
6	+	37556262	37558262	NM_015050	FTSJD2		24	24.1397	35	27.5534	1.14141
3	-	124812832	124814832	NM_053032	MYLK		24	24.1397	35	27.5534	1.14141
6	-	4939278	4941278	NM_006638	RPP40		24	24.1397	35	27.5534	1.14141
1	-	229220326	229222326	NM_198552	FAM89A		24	24.1397	35	27.5534	1.14141
7	-	1158068	1160068	NM_182491	ZFAND2A		120	120.699	175	137.767	1.14141
6	-	159105760	159107760	NM_001111077	EZR		282	283.642	411	323.555	1.14072
1	+	84475769	84477769	NM_182948	PRKACB		35	35.2038	51	40.1492	1.14048
3	-	184214699	184216699	NM_020166	MCCC1		70	70.4075	102	80.2984	1.14048
1	-	31867049	31869049	NR_033688	PEF1		151	151.879	220	173.193	1.14033
17	+	18087913	18089913	NM_004140	LLGL1		46	46.2678	67	52.745	1.13999
4	-	152810258	152812258	NM_004564	PET112L		46	46.2678	67	52.745	1.13999
19	+	63752894	63754894	NM_005762	TRIM28		149	149.867	217	170.831	1.13988
1	-	33250169	33252169	NM_001625	AK2		182	183.06	265	208.618	1.13962
X	+	48228696	48230696	NM_177434	FTSJ1		90	90.524	131	103.128	1.13924
X	+	128890419	128892419	NM_001166221	UTP14A		11	11.064	16	12.5958	1.13845
11	+	46298548	46300548	NM_052854	CREB3L1		11	11.064	16	12.5958	1.13845
17	-	16185572	16187572	NM_181716	CENPV		11	11.064	16	12.5958	1.13845
5	-	34940122	34942122	NR_026591	RAD1		11	11.064	16	12.5958	1.13845
5	+	970164	972164	NM_004237	TRIP13		11	11.064	16	12.5958	1.13845
4	-	6372205	6374205	NM_181876	PPP2R2C		11	11.064	16	12.5958	1.13845
22	+	30002624	30004624	NM_001031801	LIMK2		11	11.064	16	12.5958	1.13845
X	+	107283552	107285552	NM_052936	ATG4A		22	22.1281	32	25.1917	1.13845
1	+	144221801	144223801	NM_005105	RBM8A		22	22.1281	32	25.1917	1.13845
17	+	23712216	23714216	NM_152464	TMEM199		22	22.1281	32	25.1917	1.13845
[truncated: 6,197 more rows]
