# Supplementary material for: Direct RNA sequencing mediated identification of mRNA localized in protrusions of human MDA-MB-231 metastatic breast cancer cells
Source: J Mol Signal. 2013 Sep 1;8:9. doi: 10.1186/1750-2187-8-9 (PMC3844448; doi:10.1186/1750-2187-8-9)
Supplement: Additional file 3: Table S3 — Localized RNA (localization ratio above 1.6) in MDA-MB-231 protrusions compared with cell bodies. [file 1750-2187-8-9-S3.xlsx]

## Sheet: Ark1
Localized RNA ( localization ratio above 1.6) in MDA-MB-231 protrusions compared with cell bodies
name	accession number	tpm CF	tpm PF	Localization ratio (tpm PF)/(tpm CF)
RAB13	NM_002870	12.0699	303.087	25.1111
NES	NM_006617	7.04075	168.469	23.9277
C22orf46	NM_001142964	9.0524	133.831	14.784
TRAK2	NM_015049	57.3318	527.45	9.19995
TP53INP2	NM_021202	14.0815	120.448	8.5536
ZEB1	NM_001128128	39.227	329.853	8.40882
SH3PXD2A	NM_014631	56.326	455.024	8.0784
C7orf41	NM_152793	5.02911	40.1492	7.98336
PITPNM3	NM_001165966	12.0699	90.5325	7.50071
ABLIM3	NM_014945	28.163	210.193	7.46344
DYNC1LI2	NM_006141	34.1979	243.257	7.1132
MAFK	NM_002360	21.1223	148.001	7.00687
SAMD4A	NM_001161576	69.4017	467.62	6.73788
CENPB	NM_001810	29.1688	190.512	6.53135
C5orf53	NM_001007189	30.1747	184.214	6.10492
GNL1	NM_005275	11.064	62.1919	5.62108
ANP32B	NM_006401	94.5472	526.663	5.57037
ZBTB47	NM_145166	12.0699	66.1281	5.47878
SAP18	NM_005870	43.2503	229.087	5.29676
LOC646762	NR_024278	7.04075	37.0002	5.25515
GXYLT1	NM_001099650	5.02911	25.9789	5.16571
SNX8	NM_013321	56.326	285.768	5.07346
PLEKHA4	NM_020904	5.02911	25.1917	5.00917
PKP4	NM_003628	18.1048	88.958	4.91351
PLEKHN1	NM_001160184	9.0524	42.5109	4.6961
PALLD	NM_001166110	61.3551	283.406	4.61911
NET1	NM_005863	338.962	1548.5	4.56836
TLCD2	NM_001164407	6.03493	26.7661	4.4352
PELP1	NM_014389	9.0524	40.1492	4.4352
PLEC	NM_201379	30.1747	133.831	4.4352
BCL2L2	NM_004050	79.4599	351.896	4.4286
PINK1	NM_032409	179.036	784.09	4.37951
CRIP2	NM_001312	42.2445	185.001	4.3793
SPTBN1	NM_178313	6.03493	25.9789	4.30475
CRTAP	NM_006371	8.04657	33.8513	4.20692
PPFIA1	NM_003626	86.5007	351.109	4.05903
ARHGDIA	NM_001185078	40.2329	162.959	4.05038
MB	NM_203378	6.03493	24.4044	4.04386
PRSS3	NM_007343	40.2329	162.171	4.03082
CORO1C	NM_014325	84.489	330.64	3.91341
TRIM41	NM_033549	22.1281	83.4474	3.77111
C9orf103	NM_001001551	5.02911	18.8937	3.75688
RNF214	NM_207343	7.04075	25.1917	3.57798
PLEKHB1	NM_001130036	9.0524	32.2768	3.56555
RPL28	NM_001136137	1327.68	4629.75	3.48709
RPL32	NM_001007073	5.02911	17.3193	3.4438
PPDPF	NM_024299	69.4017	237.746	3.42565
PGPEP1	NM_017712	51.2969	174.767	3.40697
SLC9A3R2	NM_001130012	236.368	802.197	3.39385
ST3GAL3	NM_174971	7.04075	23.6172	3.35435
CALCOCO2	NM_005831	11.064	37.0002	3.34419
ASPHD1	NM_181718	12.0699	40.1492	3.3264
GPX3	NM_002084	77.4483	256.64	3.3137
SHKBP1	NM_138392	27.1572	89.7453	3.30466
CORO7	NM_024535	5.02911	16.532	3.28727
MAP4K4	NM_004834	20.1164	65.3409	3.24813
NINJ2	NM_016533	8.04657	25.9789	3.22857
RARRES2	NM_002889	16.0931	51.9578	3.22857
C9orf16	NM_024112	80.4657	259.789	3.22857
APOL2	NM_145637	16.0931	51.1705	3.17965
C13orf31	NM_001128303	21.1223	66.9153	3.168
RPL18AP3	NR_001593	6.03493	18.8937	3.13073
RNF20	NM_019592	10.0582	31.4896	3.13073
DYNLL2	NM_080677	43.2503	133.831	3.09433
TSR2	NM_058163	38.2212	117.299	3.06894
STXBP2	NM_001127396	52.3027	159.022	3.04042
GGA2	NM_015044	8.04657	24.4044	3.0329
FGFR1OP2	NM_001171888	7.04075	21.2555	3.01892
ASS1	NM_054012	7.04075	21.2555	3.01892
MAP4	NM_002375	180.042	542.408	3.01267
MAP1LC3A	NM_181509	12.0699	36.213	3.00028
DGCR6L	NM_033257	12.0699	36.213	3.00028
ARRDC2	NM_015683	48.2794	143.278	2.96767
ATP5D	NM_001687	70.4075	208.618	2.96301
NBPF14	NM_015383	30.1747	87.3835	2.89593
LOC645781	NM_001195259	9.0524	25.9789	2.86984
GPX4	NM_002085	331.921	947.836	2.85561
EIF3G	NM_003755	214.24	606.961	2.83309
MYL9	NM_181526	44.2562	125.171	2.82833
NFYB	NM_006166	5.02911	14.1703	2.81766
PDLIM2	NM_021630	5.02911	14.1703	2.81766
SH3BGRL3	NM_031286	657.807	1853.16	2.81718
RPS15	NM_001018	63.3668	177.916	2.80772
FOXO4	NM_001170931	9.0524	25.1917	2.78287
LHPP	NM_001167880	18.1048	50.3833	2.78287
MAPKBP1	NM_014994	11.064	30.7023	2.77497
DIAPH1	NM_001079812	61.3551	170.044	2.77147
CNFN	NM_032488	6.03493	16.532	2.73939
CLIP2	NM_032421	6.03493	16.532	2.73939
DBN1	NM_004395	70.4075	192.086	2.72821
RPS2	NM_002952	232.345	631.366	2.71737
CCDC124	NM_001136203	34.1979	92.107	2.69335
EIF2C1	NM_012199	5.02911	13.3831	2.66112
THOP1	NM_003249	8.04657	21.2555	2.64155
FKBP1A	NM_054014	16.0931	42.5109	2.64155
DNAJC4	NM_005528	19.1106	50.3833	2.6364
LPAR1	NM_057159	58.3377	153.512	2.63143
KANK2	NM_015493	117.681	308.598	2.62232
AKAP12	NM_144497	6.03493	15.7448	2.60894
C9orf25	NM_001184942	12.0699	31.4896	2.60894
EEF1G	NM_001404	21.1223	55.1067	2.60894
IDH3B	NM_174855	69.4017	181.065	2.60894
SLC25A1	NM_005984	144.838	377.088	2.60351
CCND1	NM_053056	450.608	1170.62	2.59788
IDH3G	NM_174869	41.2387	107.065	2.59622
PTMS	NM_002824	292.694	759.686	2.59549
ABHD14B	NR_027476	26.1514	67.7026	2.58887
UCP2	NM_003355	17.099	44.0854	2.57825
CHAF1A	NM_005483	7.04075	18.1065	2.57167
C21orf56	NM_001142854	7.04075	18.1065	2.57167
RAN	NM_006325	11.064	28.3406	2.56151
KIF3B	NM_004798	63.3668	162.171	2.55925
RPS11	NM_001015	1126.52	2880.51	2.557
FKBP8	NM_012181	335.944	858.878	2.55661
CAMK2N2	NM_033259	12.0699	30.7023	2.54372
TFF1	NM_003225	21.1223	53.5323	2.5344
AGAP3	NM_001042535	13.0757	33.064	2.52867
TCEAL3	NM_032926	53.3085	134.618	2.52526
RBKS	NM_022128	14.0815	35.4258	2.51577
MOSPD3	NM_023948	14.0815	35.4258	2.51577
CTXN1	NM_206833	38.2212	96.0432	2.51282
RPL37	NM_000997	5.02911	12.5958	2.50458
GRK4	NM_001004057	5.02911	12.5958	2.50458
TAX1BP3	NM_014604	126.734	317.257	2.50334
MAP1B	NM_005909	225.304	563.663	2.50179
TAGLN2	NM_003564	533.085	1332.8	2.50015
HMGN5	NM_030763	16.0931	40.1492	2.4948
TRAPPC1	NM_021210	136.792	340.875	2.49192
TMEM14C	NM_016462	6.03493	14.9575	2.47849
NEGR1	NM_173808	6.03493	14.9575	2.47849
NT5DC2	NM_022908	85.4948	211.767	2.47696
SERGEF	NM_012139	25.1455	62.1919	2.47328
PHF19	NM_001009936	26.1514	64.5536	2.46846
VTI1B	NM_006370	20.1164	49.5961	2.46545
TCEA2	NM_003195	34.1979	84.2346	2.46315
ARRB2	NM_199004	7.04075	17.3193	2.45986
LOC729013	NR_034137	35.2038	86.5963	2.45986
G6PD	NM_000402	74.4308	182.639	2.45382
STARD10	NM_006645	15.0873	37.0002	2.45241
FIBP	NM_198897	206.193	505.408	2.45113
PRKCZ	NM_002744	8.04657	19.681	2.44588
CHD3	NM_001005273	32.1863	78.7239	2.44588
MTR	NM_000254	9.0524	22.0427	2.43501
MPV17	NM_002437	30.1747	73.2132	2.42632
KRT7	NM_005556	20.1164	48.8088	2.42632
UBA52	NM_003333	22.1281	53.5323	2.4192
ALAD	NM_000031	37.2154	89.7453	2.41151
C1orf86	NM_182533	259.502	625.068	2.40872
FAH	NM_000137	14.0815	33.8513	2.40395
FNDC4	NM_022823	14.0815	33.8513	2.40395
ATF5	NM_012068	15.0873	36.213	2.40023
RPS4X	NM_001007	697.034	1670.52	2.39661
GPS2	NM_004489	100.582	240.108	2.38718
TNNT1	NM_003283	27.1572	64.5536	2.37704
PSME1	NM_006263	468.713	1110.79	2.36988
CSRP1	NM_004078	237.374	561.302	2.36463
HCFC1R1	NM_017885	242.403	570.748	2.35454
PTRF	NM_012232	153.891	362.13	2.35316
RPL12	NM_000976	548.173	1289.5	2.35236
KIAA0226	NM_014687	6.03493	14.1703	2.34805
MAP2K2	NM_030662	7.04075	16.532	2.34805
EPN1	NM_013333	8.04657	18.8937	2.34805
ZNF580	NM_207115	10.0582	23.6172	2.34805
C16orf58	NM_022744	10.0582	23.6172	2.34805
USF2	NM_207291	11.064	25.9789	2.34805
GAMT	NM_000156	17.099	40.1492	2.34805
LOC644936	NR_004845	88.5123	207.831	2.34805
DYNLRB1	NM_014183	146.85	344.811	2.34805
FTL	NM_000146	4950.65	11607.8	2.34471
ZNF428	NM_182498	178.03	414.088	2.32594
MVD	NM_002461	91.5298	212.555	2.32225
TNKS1BP1	NM_033396	28.163	65.3409	2.32009
C16orf42	NM_001001410	38.2212	88.1708	2.30685
SELM	NM_080430	74.4308	171.618	2.30574
CAPNS1	NM_001749	1006.83	2320.78	2.30504
ZNF358	NM_018083	63.3668	145.639	2.29835
GNB2L1	NM_006098	955.531	2184.59	2.28626
PARD6A	NM_016948	12.0699	27.5534	2.28282
SLC25A23	NM_024103	35.2038	80.2984	2.28096
GAPDH	NM_002046	3497.24	7919.63	2.26453
DYSF	NM_001130977	9.0524	20.4682	2.26108
ZNF219	NM_016423	9.0524	20.4682	2.26108
FBP1	NM_000507	27.1572	61.4047	2.26108
AAAS	NM_015665	8.04657	18.1065	2.25021
EHBP1L1	NM_001099409	45.262	101.554	2.24369
RPLP2	NM_001004	771.465	1724.05	2.23478
OCEL1	NM_024578	34.1979	76.3622	2.23295
SMS	NM_004595	13.0757	29.1278	2.22764
PTPN11	NM_002834	85.4948	189.725	2.21914
C12orf43	NM_022895	6.03493	13.3831	2.2176
STAP2	NM_017720	12.0699	26.7661	2.2176
RPLP0	NM_053275	1179.83	2616	2.21727
HIGD2A	NM_138820	128.745	284.981	2.21352
PDLIM7	NM_203352	91.5298	202.32	2.21043
HYI	NM_031207	179.036	394.407	2.20294
FAM125A	NM_138401	97.5647	214.916	2.20281
DHRS12	NM_024705	16.0931	35.4258	2.20129
LOC388564	NM_001190764	53.3085	117.299	2.20037
UACA	NM_018003	21.1223	46.4471	2.19897
GOT2	NM_002080	30.1747	66.1281	2.19151
ZCWPW1	NM_017984	5.02911	11.0213	2.19151
C19orf47	NM_178830	5.02911	11.0213	2.19151
PDK3	NM_001142386	5.02911	11.0213	2.19151
SUB1	NM_006713	5.02911	11.0213	2.19151
CRYL1	NM_015974	20.1164	44.0854	2.19151
RPL8	NM_033301	2365.69	5175.31	2.18765
TMSB10	NM_021103	4440.7	9710.6	2.18672
RHOD	NM_014578	38.2212	83.4474	2.18327
WDR54	NM_032118	14.0815	30.7023	2.18033
YWHAZ	NM_001135702	9.0524	19.681	2.17412
RABEP2	NM_024816	9.0524	19.681	2.17412
CUTA	NM_001014433	301.747	654.983	2.17064
BAZ1B	NM_032408	13.0757	28.3406	2.16743
CDA	NM_001785	60.3493	130.682	2.16542
DDX41	NM_016222	29.1688	62.9791	2.15912
TECR	NM_138501	8.04657	17.3193	2.15238
PPP2R5B	NM_006244	8.04657	17.3193	2.15238
PDLIM7	NM_213636	8.04657	17.3193	2.15238
EVI5L	NM_001159944	12.0699	25.9789	2.15238
RAB4B	NM_016154	56.326	121.235	2.15238
ARL2	NM_001667	299.735	644.749	2.15106
ECHS1	NM_004092	231.339	496.748	2.14727
PRDX2	NM_005809	697.034	1494.18	2.14362
RPL29	NM_000992	137.798	295.215	2.14238
FKBP1A	NM_000801	1740.07	3727.58	2.1422
CALB2	NM_007088	72.4192	155.086	2.14151
GSTM4	NM_000850	15.0873	32.2768	2.13933
S100A11	NM_005620	921.333	1970.46	2.13871
VPS28	NM_016208	157.914	337.726	2.13867
HRAS	NM_001130442	138.803	296.002	2.13253
MAPK3	NM_001109891	72.4192	154.299	2.13064
RPSA	NM_002295	131.763	280.257	2.12698
SELENBP1	NM_003944	7.04075	14.9575	2.12442
SPAG16	NM_001025436	7.04075	14.9575	2.12442
AVEN	NM_020371	14.0815	29.9151	2.12442
MACROD1	NM_014067	38.2212	81.0856	2.12148
VAT1	NM_006373	301.747	640.025	2.12107
PHLDB2	NM_001134437	41.2387	87.3835	2.11897
AES	NM_198970	338.962	717.962	2.11812
HNMT	NM_001024074	10.0582	21.2555	2.11324
PKN1	NM_002741	96.5589	203.895	2.11161
THTPA	NM_001126339	16.0931	33.8513	2.10346
DNAJC11	NM_018198	16.0931	33.8513	2.10346
DCTN1	NM_001135040	121.704	255.853	2.10225
RPL3	NM_000967	19.1106	40.1492	2.10088
PLSCR3	NM_020360	38.2212	80.2984	2.10088
PEX10	NM_153818	25.1455	52.745	2.09759
SYNJ2BP	NM_018373	25.1455	52.745	2.09759
FDXR	NM_004110	6.03493	12.5958	2.08715
NEK8	NM_178170	6.03493	12.5958	2.08715
REEP6	NM_138393	6.03493	12.5958	2.08715
CXXC1	NM_014593	6.03493	12.5958	2.08715
NOC2L	NM_015658	9.0524	18.8937	2.08715
XRCC1	NM_006297	12.0699	25.1917	2.08715
NUDT8	NM_181843	12.0699	25.1917	2.08715
NAPB	NM_022080	12.0699	25.1917	2.08715
LOC729991	NM_001145784	12.0699	25.1917	2.08715
ILK	NM_004517	235.362	490.45	2.08381
MLST8	NM_022372	29.1688	60.6174	2.07816
GLTSCR2	NM_015710	169.984	352.683	2.0748
WNK1	NM_001184985	17.099	35.4258	2.07181
ZNF768	NM_024671	17.099	35.4258	2.07181
UROS	NM_000375	121.704	251.917	2.0699
VPS4A	NM_013245	45.262	93.6815	2.06976
FMNL1	NM_005892	42.2445	87.3835	2.06852
ANXA6	NM_001193544	208.205	430.62	2.06825
SNORD72	NR_002583	184.065	380.237	2.06577
RPS16	NM_001020	1014.87	2092.48	2.06181
C11orf2	NM_013265	49.2853	101.554	2.06053
CEP120	NM_153223	8.04657	16.532	2.05454
MYEF2	NM_016132	8.04657	16.532	2.05454
TP53TG1	NR_015381	8.04657	16.532	2.05454
COL9A2	NM_001852	8.04657	16.532	2.05454
GYPC	NM_002101	8.04657	16.532	2.05454
PDSS2	NM_020381	16.0931	33.064	2.05454
RPL10A	NM_007104	29.1688	59.8302	2.05117
C3orf10	NM_018462	289.677	593.578	2.04911
FLOT2	NM_004475	34.1979	70.0643	2.04879
INPP5K	NM_001135642	26.1514	53.5323	2.04702
SLC25A26	NR_028475	44.2562	90.5325	2.04565
TUBG2	NM_016437	18.1048	37.0002	2.04367
NPM1	NM_001037738	141.821	289.704	2.04275
SRM	NM_003132	51.2969	104.703	2.04111
NHP2	NM_017838	210.217	429.045	2.04097
FLOT1	NM_005803	147.856	301.513	2.03923
NELF	NM_001130969	38.2212	77.9367	2.03909
OAZ1	NM_004152	1275.38	2597.1	2.03633
FLNA	NM_001456	292.694	595.94	2.03605
EEF1A2	NM_001958	5.02911	10.2341	2.03497
KRT86	NM_002284	5.02911	10.2341	2.03497
PYROXD2	NM_032709	5.02911	10.2341	2.03497
TMEM99	NM_001195387	5.02911	10.2341	2.03497
KRT8	NM_002273	10.0582	20.4682	2.03497
PITPNM1	NM_001130848	10.0582	20.4682	2.03497
IQGAP3	NM_178229	10.0582	20.4682	2.03497
RNF123	NM_022064	10.0582	20.4682	2.03497
UBE2L6	NM_198183	35.2038	71.6388	2.03497
RPL19	NM_000981	845.896	1715.39	2.0279
FBXW5	NM_018998	22.1281	44.8726	2.02786
SMG5	NM_015327	17.099	34.6385	2.02577
NDUFS8	NM_002496	113.658	229.874	2.02251
FAM96B	NM_016062	104.605	210.98	2.01691
SIGIRR	NM_021805	7.04075	14.1703	2.01261
HABP4	NM_014282	28.163	56.6812	2.01261
GUK1	NM_000858	570.301	1147.79	2.01261
KRT81	NM_002281	105.611	211.767	2.00516
TFF3	NM_003226	25.1455	50.3833	2.00367
SNORA70	NR_000011	34.1979	68.4898	2.00275
POLR2L	NM_021128	1154.68	2309.76	2.00034
PRKAR1B	NM_002735	27.1572	54.3195	2.00019
GSTK1	NM_001143681	45.262	90.5325	2.00019
RPL11	NM_000975	2132.34	4262.9	1.99916
TPT1	NM_003295	112.652	225.15	1.99864
NCRNA00188	NR_027165	2740.86	5472.89	1.99677
CUX1	NM_001913	20.1164	40.1492	1.99584
EML2	NR_034098	31.1805	62.1919	1.99458
LARP6	NM_197958	73.425	146.426	1.99423
IFITM3	NM_021034	64.3726	128.32	1.99339
WBSCR27	NM_152559	11.064	22.0427	1.99228
CCDC90A	NM_001031713	77.4483	154.299	1.99228
ATP5G2	NM_001002031	199.153	396.769	1.99228
DPP3	NM_005700	46.2678	92.107	1.99074
PKM2	NM_182470	814.716	1620.93	1.98956
OST4	NM_001134693	449.602	894.304	1.9891
PSMD2	NM_002808	331.921	659.706	1.98754
ZBTB12	NM_181842	13.0757	25.9789	1.98681
PAFAH1B3	NM_001145940	97.5647	193.661	1.98495
UBL7	NM_032907	73.425	145.639	1.98351
PPM1G	NM_177983	45.262	89.7453	1.9828
HN1	NM_016185	277.607	549.493	1.97939
HPCAL1	NM_002149	403.335	798.261	1.97915
SNF8	NM_007241	112.652	222.789	1.97767
AATF	NM_012138	57.3318	113.362	1.9773
EEF1D	NM_032378	52.3027	103.128	1.97176
PPPDE2	NM_015704	27.1572	53.5323	1.9712
RPL37A	NM_000998	1951.29	3832.28	1.96397
LDOC1	NM_012317	12.0699	23.6172	1.95671
SNRNP25	NM_024571	52.3027	102.341	1.95671
PPM1M	NM_144641	16.0931	31.4896	1.95671
CLIC3	NM_004669	54.3144	106.277	1.95671
RNASEH2C	NM_032193	10.0582	19.681	1.95671
DEF8	NM_207514	10.0582	19.681	1.95671
PIGQ	NM_004204	10.0582	19.681	1.95671
DHX37	NM_032656	10.0582	19.681	1.95671
FYCO1	NM_024513	14.0815	27.5534	1.95671
SLC25A39	NM_016016	165.961	324.343	1.95433
NDUFAF3	NM_199070	85.4948	166.895	1.9521
PEA15	NM_003768	289.677	565.238	1.95127
MARCH2	NM_016496	70.4075	136.98	1.94553
ACTR1A	NM_005736	81.4716	158.235	1.94221
SLC39A4	NM_130849	48.2794	93.6815	1.9404
RPL13	NM_033251	746.32	1444.58	1.93561
C17orf49	NM_001142798	92.5356	178.703	1.93118
ENSA	NM_207047	15.0873	29.1278	1.93062
LIMK1	NM_002314	15.0873	29.1278	1.93062
C1orf97	NR_026761	15.0873	29.1278	1.93062
GPATCH4	NM_182679	30.1747	58.2557	1.93062
TPM4	NM_001145160	30.1747	58.2557	1.93062
ALDH2	NM_000690	226.31	436.918	1.93062
RPS12	NM_001016	686.976	1325.71	1.92978
IQSEC2	NR_024449	24.1397	46.4471	1.92409
NME4	NM_005009	48.2794	92.8942	1.92409
PKIA	NM_006823	11.064	21.2555	1.92113
GNB5	NM_016194	22.1281	42.5109	1.92113
ICA1	NM_004968	22.1281	42.5109	1.92113
TMEM219	NM_194280	121.704	233.81	1.92113
RPS3	NM_001005	1363.89	2619.14	1.92034
PPP1R14B	NM_138689	792.587	1520.16	1.91797
MGC72080	NR_002822	38.2212	73.2132	1.91551
RPL14	NM_003973	352.038	673.877	1.91422
LOC728758	NR_003571	9.0524	17.3193	1.91322
DHPS	NM_013406	153.891	294.427	1.91322
RALY	NM_007367	179.036	342.449	1.91274
RPLP1	NM_001003	5654.73	10800.9	1.91007
FTH1	NM_002032	107.623	205.469	1.90916
DDT	NM_001084392	259.502	495.173	1.90817
CFL1	NM_005507	806.669	1539.05	1.90791
CDC37	NM_007065	323.875	617.196	1.90566
TSTD1	NM_001113207	53.3085	101.554	1.90502
PDZD11	NM_016484	60.3493	114.937	1.90453
LSM4	NM_012321	217.257	413.301	1.90235
EDF1	NM_003792	442.562	841.559	1.90156
HIST1H2BD	NM_021063	7.04075	13.3831	1.9008
TIAF1	NM_004740	21.1223	40.1492	1.9008
NDUFB10	NM_004548	322.869	613.259	1.89941
TMEM54	NM_033504	68.3959	129.894	1.89916
RHBDD2	NM_001040457	33.1921	62.9791	1.89741
PABPN1	NM_004643	26.1514	49.5961	1.8965
SUMO2	NM_006937	45.262	85.8091	1.89583
FLNB	NM_001457	224.298	425.109	1.89529
SNORA45	NR_002977	2872.63	5443.76	1.89505
EIF3K	NM_013234	288.671	546.344	1.89262
EEF2	NM_001961	330.915	624.281	1.88653
GMPPA	NM_013335	22.1281	41.7237	1.88555
PHPT1	NM_001135861	231.339	436.13	1.88524
ACTB	NM_001101	290.682	547.918	1.88494
PEBP1	NM_002567	358.073	674.664	1.88415
VAMP8	NM_003761	710.11	1337.52	1.88354
SLC30A5	NM_024055	25.1455	47.2344	1.87844
LOC100288525	NM_001195125	5.02911	9.44687	1.87844
GRAMD1A	NM_020895	5.02911	9.44687	1.87844
C22orf25	NM_152906	5.02911	9.44687	1.87844
TCHP	NM_001143852	5.02911	9.44687	1.87844
MPND	NM_032868	5.02911	9.44687	1.87844
USP11	NM_004651	10.0582	18.8937	1.87844
C11orf1	NM_022761	10.0582	18.8937	1.87844
U2AF1L4	NM_144987	10.0582	18.8937	1.87844
PEX5	NM_001131023	40.2329	75.575	1.87844
DTD1	NM_080820	40.2329	75.575	1.87844
DBNL	NM_014063	68.3959	128.32	1.87614
RPS5	NM_001009	281.63	527.45	1.87285
GDI1	NM_001493	79.4599	148.788	1.87249
RPL36	NM_033643	138.803	259.789	1.87163
TRPT1	NM_001160389	26.1514	48.8088	1.8664
ARPC1B	NM_005720	405.346	756.537	1.8664
RPS19	NM_001022	706.087	1317.84	1.8664
INF2	NM_022489	53.3085	99.1921	1.86072
GPSM3	NM_022107	106.617	198.384	1.86072
GSTP1	NM_000852	120.699	224.363	1.85887
HERC6	NM_017912	8.04657	14.9575	1.85887
ATP6V0E2	NM_145230	16.0931	29.9151	1.85887
RHOC	NM_001042679	443.567	824.239	1.85821
C19orf53	NM_014047	419.428	779.367	1.85817
CPNE1	NM_152929	91.5298	170.044	1.8578
C20orf43	NM_016407	255.479	473.918	1.85502
C19orf56	NM_016145	542.138	1003.73	1.85143
CHP	NM_007236	110.64	204.682	1.84998
NAA10	NM_003491	36.2096	66.9153	1.848
LGALS1	NM_002305	3346.37	6178.25	1.84626
ZNF326	NM_182976	42.2445	77.9367	1.84489
NFKBIB	NM_002503	31.1805	57.4685	1.84309
C11orf51	NM_014042	17.099	31.4896	1.84161
PTOV1	NM_017432	88.5123	162.959	1.84108
RPL13A	NM_012423	132.768	244.044	1.83812
FBL	NM_001436	104.605	192.086	1.83629
NENF	NM_013349	160.931	295.215	1.83441
WDR13	NM_001166426	35.2038	64.5536	1.83371
GALK1	NM_000154	44.2562	81.0856	1.83219
PPP2R5D	NM_180976	56.326	103.128	1.83092
SERINC2	NM_178865	65.3784	119.66	1.83027
S100A10	NM_002966	1309.58	2392.42	1.82686
THRA	NM_001190919	6.03493	11.0213	1.82626
GCSH	NM_004483	6.03493	11.0213	1.82626
LOC644961	NR_033926	18.1048	33.064	1.82626
STYXL1	NM_016086	24.1397	44.0854	1.82626
C18orf10	NM_015476	66.3842	121.235	1.82626
AGBL5	NM_001035507	15.0873	27.5534	1.82626
ACTG1	NM_001614	1306.56	2383.76	1.82445
RAB11B	NM_004218	175.013	318.832	1.82176
RPL18	NM_000979	1138.59	2073.59	1.82119
EMD	NM_000117	86.5007	157.448	1.82019
HSPB1	NM_001540	339.968	618.77	1.82008
PSME2	NM_002818	80.4657	146.426	1.81974
CORO1B	NM_020441	121.704	220.427	1.81117
COX4I1	NM_001861	760.401	1376.09	1.80969
UQCRC1	NM_003365	256.485	463.684	1.80784
NUTF2	NM_005796	146.85	265.3	1.8066
C3orf14	NM_020685	26.1514	47.2344	1.80619
ZDHHC4	NM_018106	52.3027	94.4687	1.80619
YPEL3	NM_031477	62.3609	112.575	1.80522
C1orf53	NM_001024594	36.2096	65.3409	1.80452
IMPDH2	NM_000884	59.3435	107.065	1.80415
PFN1	NM_005022	1128.53	2035.01	1.80324
LAGE3	NM_006014	162.943	293.64	1.8021
CENPN	NM_018455	10.0582	18.1065	1.80017
PLEKHO1	NM_016274	10.0582	18.1065	1.80017
CEP70	NM_024491	10.0582	18.1065	1.80017
PCSK1N	NM_013271	40.2329	72.426	1.80017
SHARPIN	NM_030974	60.3493	108.639	1.80017
CDK2AP2	NM_005851	215.246	387.322	1.79944
ARFRP1	NM_001134758	24.1397	43.2982	1.79365
RFNG	NM_002917	38.2212	68.4898	1.79193
MYL6B	NM_002475	90.524	162.171	1.79147
ATP5SL	NM_001167868	59.3435	106.277	1.79088
PLD2	NM_002663	7.04075	12.5958	1.78899
VPS41	NM_080631	7.04075	12.5958	1.78899
C21orf2	NM_004928	7.04075	12.5958	1.78899
FAM192A	NM_024946	7.04075	12.5958	1.78899
F12	NM_000505	7.04075	12.5958	1.78899
FOXM1	NM_202002	14.0815	25.1917	1.78899
RNPEP	NM_020216	21.1223	37.7875	1.78899
SRD5A1	NM_001047	21.1223	37.7875	1.78899
CHMP2A	NM_198426	126.734	226.725	1.78899
KRT18	NM_000224	200.159	357.407	1.78562
NAPA	NM_003827	68.3959	122.022	1.78406
IMPA2	NM_014214	18.1048	32.2768	1.78278
RPL28	NM_000991	18.1048	32.2768	1.78278
C12orf10	NM_021640	47.2736	84.2346	1.78185
PRPF6	NM_012469	47.2736	84.2346	1.78185
MRPS15	NM_031280	108.629	192.874	1.77553
MAZ	NM_002383	41.2387	73.2132	1.77535
MSRA	NM_001135671	15.0873	26.7661	1.77408
TSTA3	NM_003313	45.262	80.2984	1.77408
RAI14	NM_001145521	90.524	160.597	1.77408
C15orf63	NM_016400	42.2445	74.7877	1.77035
SERPINB6	NM_001195291	220.275	389.683	1.76908
MRPL23	NM_021134	125.728	222.001	1.76573
PALM2-AKAP2	NM_007203	173.001	305.449	1.76559
IDS	NM_006123	47.2736	83.4474	1.7652
UNC45A	NM_018671	51.2969	90.5325	1.76487
ADI1	NM_018269	418.422	737.643	1.76292
NUDC	NM_006600	107.623	189.725	1.76286
ESF1	NM_016649	36.2096	63.7664	1.76104
BAX	NM_138761	8.04657	14.1703	1.76104
FBXO7	NM_001033024	44.2562	77.9367	1.76104
SPRYD4	NM_207344	12.0699	21.2555	1.76104
SERF2	NM_001018108	12.0699	21.2555	1.76104
C17orf37	NM_032339	162.943	286.555	1.75862
CCDC55	NM_032141	69.4017	122.022	1.7582
PGLS	NM_012088	505.928	887.219	1.75364
ARL1	NM_001177	25.1455	44.0854	1.75321
C5orf32	NM_032412	146.85	257.427	1.75299
UFC1	NM_016406	281.63	493.599	1.75265
TCEAL4	NM_024863	147.856	259.002	1.75172
VARS	NM_006295	21.1223	37.0002	1.75172
MYO1C	NM_001080779	139.809	244.831	1.75118
HEBP1	NM_015987	51.2969	89.7453	1.74953
RNASEK	NM_001004333	479.777	839.197	1.74914
NXN	NM_022463	13.0757	22.8299	1.74598
RNF14	NM_183399	13.0757	22.8299	1.74598
BRE	NM_199192	22.1281	38.5747	1.74325
EXOC3	NM_007277	22.1281	38.5747	1.74325
RPL4	NM_000968	53.3085	92.8942	1.74258
ZYX	NM_003461	40.2329	70.0643	1.74147
S100A16	NM_080388	1461.46	2544.36	1.74097
ABHD4	NM_022060	58.3377	101.554	1.74079
ANXA2P1	NR_001562	9.0524	15.7448	1.73929
HAUS4	NM_001166270	9.0524	15.7448	1.73929
TAF15	NM_003487	27.1572	47.2344	1.73929
NDUFS7	NM_024407	59.3435	103.128	1.73782
EEF1A1	NM_001402	41.2387	71.6388	1.73717
SETD3	NM_032233	32.1863	55.894	1.73658
ACY1	NM_000666	55.3202	96.0432	1.73613
RRAS	NM_006270	222.287	385.747	1.73536
MTSS1L	NM_138383	14.0815	24.4044	1.73308
TAF10	NM_006284	132.768	229.874	1.73139
SLC2A4RG	NM_020062	76.4424	132.256	1.73014
MDH2	NM_005918	193.118	333.789	1.72842
TPI1	NR_027483	452.62	780.941	1.72538
GABARAP	NM_007278	556.219	959.645	1.7253
ATOX1	NM_004045	720.168	1241.48	1.72387
PRR13	NM_018457	45.262	77.9367	1.7219
CRTC3	NM_001042574	5.02911	8.65963	1.7219
CLIP1	NM_198240	5.02911	8.65963	1.7219
FTH1P3	NR_002201	5.02911	8.65963	1.7219
PABPC3	NM_030979	10.0582	17.3193	1.7219
ATP5S	NM_001003803	20.1164	34.6385	1.7219
C16orf13	NM_001040165	135.786	233.81	1.7219
RPL7A	NM_000972	642.72	1106.07	1.72092
UBXN6	NM_001171091	111.646	192.086	1.72049
APOA1BP	NM_144772	81.4716	140.129	1.71997
CETN2	NM_004344	143.833	247.193	1.71862
PPP1CA	NM_206873	473.742	813.218	1.71658
RPS24	NM_001142282	1630.44	2797.85	1.71601
UBXN1	NM_015853	242.403	415.662	1.71476
UBE2H	NM_182697	11.064	18.8937	1.70767
STK32C	NM_173575	39.227	66.9153	1.70585
ARHGAP11A	NM_014783	28.163	48.0216	1.70513
EIF3I	NM_003757	502.911	857.303	1.70468
C1orf93	NM_001195741	17.099	29.1278	1.70349
WARS	NM_173701	179.036	304.662	1.70168
PAK4	NM_005884	23.1339	39.362	1.70148
ORMDL3	NM_139280	87.5065	148.788	1.70031
EIF5B	NM_015904	65.3784	111.001	1.69782
LRRC28	NM_144598	6.03493	10.2341	1.69581
REPS2	NM_004726	6.03493	10.2341	1.69581
IPO9	NM_018085	6.03493	10.2341	1.69581
RECQL5	NM_004259	6.03493	10.2341	1.69581
TSC2	NM_001077183	12.0699	20.4682	1.69581
TRAPPC6A	NM_024108	18.1048	30.7023	1.69581
NIPSNAP1	NM_003634	24.1397	40.9364	1.69581
KLC4	NM_201523	48.2794	81.8729	1.69581
IFI27	NM_005532	296.717	503.046	1.69537
PHYHD1	NM_174933	79.4599	134.618	1.69416
DCTN3	NM_007234	173.001	292.853	1.69278
RPS6	NM_001010	2529.64	4279.43	1.69171
VAMP3	NM_004781	138.803	234.597	1.69014
PMF1	NM_007221	88.5123	149.575	1.68988
RPL36A	NM_021029	51.2969	86.5963	1.68814
PAF1	NM_019088	77.4483	130.682	1.68734
INTS1	NM_001080453	13.0757	22.0427	1.68578
HTATSF1	NM_001163280	125.728	211.767	1.68433
UBE2M	NM_003969	20.1164	33.8513	1.68277
TCTA	NM_022171	20.1164	33.8513	1.68277
MAPK12	NM_002969	20.1164	33.8513	1.68277
LMNA	NM_005572	438.538	737.643	1.68205
UBE2F	NM_080678	34.1979	57.4685	1.68047
MRPL28	NM_006428	34.1979	57.4685	1.68047
EIF5A	NM_001143762	102.594	172.405	1.68047
C1orf144	NM_015609	111.646	187.363	1.67818
C20orf27	NM_001039140	42.2445	70.8515	1.67718
LAS1L	NM_001170649	7.04075	11.8086	1.67718
PPP1R9B	NM_032595	7.04075	11.8086	1.67718
NEIL2	NM_145043	7.04075	11.8086	1.67718
CENPH	NM_022909	7.04075	11.8086	1.67718
RUFY1	NM_025158	14.0815	23.6172	1.67718
NAPRT1	NM_145201	14.0815	23.6172	1.67718
EIF4EBP1	NM_004095	36.2096	60.6174	1.67407
EHMT2	NM_006709	29.1688	48.8088	1.67332
C19orf62	NM_014173	281.63	470.769	1.67159
PRELID1	NM_013237	159.926	266.874	1.66874
COX8A	NM_004074	588.406	981.687	1.66839
SYDE1	NM_033025	38.2212	63.7664	1.66835
ECH1	NM_001398	215.246	358.981	1.66777
MZT2A	NM_001085365	131.763	219.64	1.66693
POLR3GL	NM_032305	85.4948	142.49	1.66665
TKT	NM_001064	486.818	810.856	1.66563
PYCARD	NM_145182	47.2736	78.7239	1.66528
PACSIN3	NM_001184975	8.04657	13.3831	1.6632
POC1A	NM_001161581	8.04657	13.3831	1.6632
SUGP1	NM_172231	16.0931	26.7661	1.6632
UBB	NM_018955	2266.12	3768.51	1.66298
MYL12A	NM_006471	655.796	1090.33	1.6626
DPH5	NM_015958	25.1455	41.7237	1.65929
HIST1H2BK	NM_080593	195.129	323.555	1.65816
PARP6	NM_020214	17.099	28.3406	1.65745
APOO	NM_024122	17.099	28.3406	1.65745
FAHD2A	NM_016044	34.1979	56.6812	1.65745
C2orf79	NM_001013663	278.613	461.322	1.65578
RBCK1	NM_006462	26.1514	43.2982	1.65567
ARPC4	NM_001024959	61.3551	101.554	1.65518
MED16	NM_005481	9.0524	14.9575	1.65233
KIAA1598	NM_001127211	9.0524	14.9575	1.65233
CAMTA2	NM_001171168	9.0524	14.9575	1.65233
C19orf51	NM_178837	9.0524	14.9575	1.65233
VOPP1	NM_030796	9.0524	14.9575	1.65233
MPV17L2	NM_032683	9.0524	14.9575	1.65233
NRD1	NM_002525	127.739	210.98	1.65165
PKIG	NM_181805	127.739	210.98	1.65165
AP2S1	NM_004069	665.854	1095.84	1.64576
MEA1	NM_014623	519.004	854.154	1.64576
AHCY	NM_000687	49.2853	81.0856	1.64523
ACBD6	NM_032360	69.4017	114.15	1.64477
C12orf57	NM_138425	516.992	850.218	1.64455
NHS	NM_198270	10.0582	16.532	1.64363
EIF3L	NM_016091	10.0582	16.532	1.64363
MCOLN1	NM_020533	10.0582	16.532	1.64363
IMP4	NM_033416	20.1164	33.064	1.64363
COQ4	NM_016035	40.2329	66.1281	1.64363
NDUFV1	NM_007103	112.652	185.001	1.64224
CCDC69	NM_015621	51.2969	84.2346	1.6421
SNORD38B	NR_001457	1357.86	2227.89	1.64073
GPX1	NM_000581	21.1223	34.6385	1.63991
MAPK13	NM_002754	32.1863	52.745	1.63874
CSNK2B	NM_001320	280.624	459.748	1.6383
CINP	NM_001177611	54.3144	88.958	1.63784
ACOT7	NM_181865	589.412	965.155	1.63749
BPHL	NR_026650	11.064	18.1065	1.63652
CPNE2	NM_152727	22.1281	36.213	1.63652
TOM1	NM_001135730	22.1281	36.213	1.63652
SGSM3	NM_015705	33.1921	54.3195	1.63652
MAF1	NM_032272	335.944	549.493	1.63567
RNF5	NM_006913	68.3959	111.788	1.63443
ARF5	NM_001662	332.927	543.982	1.63394
SMARCC1	NM_003074	69.4017	113.362	1.63342
DCXR	NM_016286	69.4017	113.362	1.63342
ZNHIT1	NM_006349	105.611	172.405	1.63245
BRI3	NM_015379	296.717	484.152	1.63169
REXO4	NM_020385	12.0699	19.681	1.63059
MRPL2	NM_015950	24.1397	39.362	1.63059
RANGRF	NM_016492	48.2794	78.7239	1.63059
RPS9	NM_001013	714.133	1163.54	1.6293
ETV4	NM_001986	49.2853	80.2984	1.62926
RPS6KB2	NM_003952	37.2154	60.6174	1.62883
NPM3	NM_006993	89.5181	145.639	1.62692
MRPL48	NM_016055	129.751	210.98	1.62604
ERI3	NM_024066	39.227	63.7664	1.62557
YARS	NM_003680	65.3784	106.277	1.62557
METT5D1	NM_152636	13.0757	21.2555	1.62557
HSD17B8	NM_014234	13.0757	21.2555	1.62557
MSTO1	NM_018116	13.0757	21.2555	1.62557
KLF16	NM_031918	26.1514	42.5109	1.62557
RPL35	NM_007209	4211.38	6841.11	1.62444
ROBLD3	NM_001145264	228.322	370.79	1.62398
TUBG1	NM_001070	54.3144	88.1708	1.62334
UXT	NM_004182	290.682	471.556	1.62224
HDGF	NM_004494	320.857	520.365	1.6218
LOC100130776	NR_027032	14.0815	22.8299	1.62127
ZNF185	NM_001178106	84.489	136.98	1.62127
COPS6	NM_006833	72.4192	117.299	1.61972
PTRH1	NM_001002913	29.1688	47.2344	1.61934
VEGFB	NM_003377	103.6	167.682	1.61856
DBNDD2	NM_018478	119.693	193.661	1.61798
CDKN2AIPNL	NM_080656	15.0873	24.4044	1.61754
MED27	NM_004269	31.1805	50.3833	1.61586
AHNAK	NM_001620	1105.4	1785.46	1.61522
RPS10	NM_001014	1755.16	2834.85	1.61515
MYL12B	NM_001144944	853.943	1379.24	1.61515
FLII	NM_002018	63.3668	102.341	1.61506
NRBP1	NM_013392	176.019	284.193	1.61456
ITPK1	NM_014216	48.2794	77.9367	1.61428
SUPT5H	NM_003169	96.5589	155.873	1.61428
ZDHHC1	NM_013304	16.0931	25.9789	1.61428
SKA2	NM_001100595	49.2853	79.5112	1.61328
SUPT3H	NM_003599	17.099	27.5534	1.61141
NCF2	NM_001190789	35.2038	56.6812	1.61009
HMGA1	NM_002131	1641.5	2641.97	1.60949
ATP6V0C	NM_001198569	143.833	231.448	1.60915
GTF3A	NM_002097	126.734	203.895	1.60885
HEBP2	NM_014320	561.249	902.176	1.60744
KPTN	NM_007059	19.1106	30.7023	1.60656
CIDECP	NR_002786	19.1106	30.7023	1.60656
HARS	NM_002109	39.227	62.9791	1.6055
HAGH	NM_001040427	100.582	161.384	1.6045
CAPG	NM_001747	1835.62	2945.06	1.60439
GSS	NM_000178	143.833	230.661	1.60368
TMEM222	NM_032125	21.1223	33.8513	1.60264
POLR2I	NM_006233	153.891	246.406	1.60117
WBP1	NM_012477	198.147	317.257	1.60112
AP3S1	NM_001284	66.3842	106.277	1.60094
